# Supplementary material for: Melaminium iodide monohydrate
Source: Acta Crystallogr Sect E Struct Rep Online. 2010 May 22;66(Pt 6):o1415. doi: 10.1107/S160053681001785X (PMC2979653; doi:10.1107/S160053681001785X)
Supplement: Supplementary file 2 [file e-66-o1415-Isup2.hkl]

# 
# h,k,l, Fc-squared, Fo-squared, sigma(Fo-squared) and status flag 
# 
data_I
_shelx_title ' 1 in P1                         P-1' 
_shelx_refln_list_code          4 
_shelx_F_calc_maximum      119.28 
_exptl_crystal_F_000       259.93 
_reflns_d_resolution_high  0.7708 
 
loop_ 
 _symmetry_equiv_pos_as_xyz 
 'x, y, z' 
 '-x, -y, -z' 
 
_cell_length_a     6.0655 
_cell_length_b     7.0370 
_cell_length_c    11.4130 
_cell_angle_alpha 104.020 
_cell_angle_beta   93.950 
_cell_angle_gamma 109.080 
 
_shelx_F_squared_multiplier     1.000 
 
loop_ 
 _refln_index_h 
 _refln_index_k 
 _refln_index_l 
 _refln_F_squared_calc 
 _refln_F_squared_meas 
 _refln_F_squared_sigma 
 _refln_observed_status 
   1   0   0     1669.02     1701.61     15.06 o 
   2   0   0        0.61        4.06      1.62 o 
   3   0   0      416.48      450.71     13.82 o 
   4   0   0     1251.35     1213.28     29.57 o 
   5   0   0      471.47      467.64     21.54 o 
   6   0   0       74.42       76.69      3.81 o 
   7   0   0        1.19       10.22      4.09 o 
  -7   1   0       66.69       74.34      5.75 o 
  -6   1   0      250.67      221.55     25.49 o 
  -5   1   0       18.62       17.60      1.20 o 
  -4   1   0        1.75        3.92      2.02 o 
  -3   1   0     4099.64     4135.44    102.57 o 
  -2   1   0    11161.13    11480.17    252.22 o 
  -1   1   0     5204.17     5336.60     82.08 o 
   0   1   0        5.22       14.07      0.89 o 
   1   1   0     9330.43    10086.74    218.77 o 
   2   1   0     2190.59     2025.99     35.56 o 
   3   1   0     1894.81     1788.76     38.21 o 
   4   1   0      200.86      189.36      5.46 o 
   5   1   0        1.30        3.51      1.25 o 
   6   1   0       51.77       53.01      3.22 o 
  -7   2   0        0.56        0.67      1.19 o 
  -6   2   0       55.70       54.07      3.64 o 
  -5   2   0      778.11      734.29     17.23 o 
  -4   2   0     2053.84     1960.62     60.80 o 
  -3   2   0     2012.70     2020.07     31.11 o 
  -2   2   0      189.80      218.88      5.33 o 
  -1   2   0     5877.28     5677.39     77.25 o 
   0   2   0     8850.51     9261.99    145.73 o 
   1   2   0     1315.58     1272.03     20.93 o 
   2   2   0      308.93      261.17      9.73 o 
   3   2   0       13.34       12.86      1.06 o 
   4   2   0      327.91      339.30     10.23 o 
   5   2   0      140.89      133.72      5.28 o 
   6   2   0       32.46       36.64      3.87 o 
  -7   3   0      179.03      172.98      9.25 o 
  -6   3   0      204.87      200.87      9.05 o 
  -5   3   0      286.91      294.02     11.29 o 
  -4   3   0        0.84       18.20      9.85 o 
  -3   3   0     3914.63     4019.42    108.21 o 
  -2   3   0     2966.99     3020.39     47.99 o 
  -1   3   0     1352.93     1333.55     30.21 o 
   0   3   0      477.56      515.86     12.69 o 
   1   3   0      451.70      486.32     26.57 o 
   2   3   0      799.33      782.63     17.30 o 
   3   3   0      547.97      542.36     14.02 o 
   4   3   0       77.45       74.43      4.43 o 
   5   3   0        9.38       13.53      4.99 o 
  -7   4   0       24.15       29.42      3.10 o 
  -6   4   0       51.49       47.35      3.50 o 
  -5   4   0      360.58      398.64     37.61 o 
  -4   4   0     1148.62     1135.43     37.34 o 
  -3   4   0     1344.73     1455.48     42.59 o 
  -2   4   0        1.92        5.89      1.04 o 
  -1   4   0      173.17      191.82     10.79 o 
   0   4   0     1428.90     1477.18     40.30 o 
   1   4   0      936.62      937.85     20.42 o 
   2   4   0      175.17      181.78      5.04 o 
   3   4   0        2.06        3.31      1.32 o 
   4   4   0       35.26       36.44      4.84 o 
   5   4   0       18.58       20.86      3.03 o 
  -7   5   0       88.91       82.67      5.55 o 
  -6   5   0      156.67      175.28      8.80 o 
  -5   5   0      245.14      268.68     17.75 o 
  -4   5   0       60.35       64.84     12.36 o 
  -3   5   0      306.82      320.33     11.08 o 
  -2   5   0     1136.99     1140.32     27.77 o 
  -1   5   0      645.39      663.23     15.46 o 
   0   5   0      386.73      364.99     41.84 o 
   1   5   0        4.33        1.62      0.83 o 
   2   5   0      152.46      159.28      7.80 o 
   3   5   0       53.24       53.87      4.21 o 
   4   5   0       25.59       30.48      3.93 o 
  -7   6   0       41.02       42.09      4.23 o 
  -6   6   0        0.28        2.53      1.50 o 
  -5   6   0       15.54       25.03      2.26 o 
  -4   6   0      531.05      530.39     23.95 o 
  -3   6   0      595.62      654.86     23.55 o 
  -2   6   0      168.04      170.43      5.23 o 
  -1   6   0       57.50       57.77      2.68 o 
   0   6   0      117.42      120.28      6.92 o 
   1   6   0      176.89      182.60     25.67 o 
   2   6   0       57.17       64.28      4.77 o 
   3   6   0        0.04       -0.42      1.27 o 
  -6   7   0      116.49      131.63      8.81 o 
  -5   7   0      198.36      209.07     10.65 o 
  -4   7   0      104.85      110.41     10.97 o 
  -3   7   0       70.43       66.52      4.21 o 
  -2   7   0      118.54      105.55      5.30 o 
  -1   7   0      217.54      221.90      7.49 o 
   0   7   0       37.08       35.89      3.17 o 
   1   7   0        1.80        1.76      1.33 o 
   2   7   0        7.31        9.04      2.06 o 
  -5   8   0       17.26       14.91      2.54 o 
  -4   8   0       94.97       96.18      6.20 o 
  -3   8   0      122.20      120.81      6.73 o 
  -2   8   0       36.56       39.83      5.08 o 
  -1   8   0        0.23       -0.84      1.18 o 
   0   8   0       12.01       13.14      2.37 o 
   0  -8   1       82.24       78.08      8.52 o 
   1  -8   1        3.49        9.03      4.69 o 
   2  -8   1        7.34       11.69      4.09 o 
   3  -8   1       58.18       59.10      4.43 o 
   4  -8   1      130.07      128.81      7.80 o 
   5  -8   1       76.44       71.92      5.50 o 
  -2  -7   1       30.45       31.42      3.39 o 
  -1  -7   1       34.55       30.64      3.05 o 
   0  -7   1       13.65       19.33      2.69 o 
   1  -7   1      117.15      121.28      5.66 o 
   2  -7   1      220.38      224.66      7.05 o 
   3  -7   1      257.01      261.83     15.63 o 
   4  -7   1       55.82       61.18      4.54 o 
   5  -7   1       10.44       11.06      2.06 o 
   6  -7   1       62.68       72.37      5.76 o 
  -3  -6   1        8.42       11.71      2.38 o 
  -2  -6   1       14.65       15.31      2.27 o 
  -1  -6   1      101.06      103.50      5.43 o 
   0  -6   1      378.28      377.56     12.65 o 
   1  -6   1      316.21      334.63     15.50 o 
   2  -6   1       84.10       84.34      2.84 o 
   3  -6   1      158.90      168.83      7.56 o 
   4  -6   1      208.17      241.93     12.86 o 
   5  -6   1      546.65      502.33     19.60 o 
   6  -6   1      150.72      164.31     12.16 o 
   7  -6   1        1.98        4.68      2.39 o 
  -4  -5   1        1.61        3.87      1.62 o 
  -3  -5   1      111.12      108.90      6.22 o 
  -2  -5   1      154.92      155.39      5.18 o 
  -1  -5   1      422.20      426.87     15.00 o 
   0  -5   1       24.45       19.74      2.49 o 
   1  -5   1      404.02      428.71     10.07 o 
   2  -5   1      750.88      754.72     15.95 o 
   3  -5   1     1385.51     1423.49     48.60 o 
   4  -5   1      396.37      415.36     14.97 o 
   5  -5   1        9.01        9.63      1.73 o 
   6  -5   1      281.23      279.02     18.47 o 
   7  -5   1      131.20      128.82     10.94 o 
  -5  -4   1       14.08       18.93      3.05 o 
  -4  -4   1      133.68      133.27      7.09 o 
  -3  -4   1      172.33      164.78      5.66 o 
  -2  -4   1        8.78       12.14      1.06 o 
  -1  -4   1      171.82      168.81      4.17 o 
   0  -4   1     1654.62     1738.68     46.75 o 
   1  -4   1     2969.40     3106.89     62.35 o 
   2  -4   1      287.56      281.95     11.26 o 
   3  -4   1       11.69       17.05      1.52 o 
   4  -4   1      675.63      648.53     20.74 o 
   5  -4   1      923.54      945.08     66.77 o 
   6  -4   1      259.38      258.95     11.80 o 
   7  -4   1        0.16        1.77      1.42 o 
  -6  -3   1       17.41       14.96      4.19 o 
  -5  -3   1       75.33       68.99      4.86 o 
  -4  -3   1        0.19        2.95      0.82 o 
  -3  -3   1      184.01      179.55      6.87 o 
  -2  -3   1     1585.22     1560.58     34.97 o 
  -1  -3   1     1503.42     1580.27     43.54 o 
   0  -3   1      450.04      477.62     11.04 o 
   1  -3   1       44.71       46.31      2.33 o 
   2  -3   1     3782.76     3804.35    103.08 o 
   3  -3   1     1676.22     1548.14     39.38 o 
   4  -3   1     1079.17     1081.11     32.15 o 
   5  -3   1       26.63       35.31      2.84 o 
   6  -3   1       95.95       88.41      5.03 o 
   7  -3   1       81.49       84.74      5.67 o 
  -6  -2   1        0.59        1.50      1.40 o 
  -5  -2   1       65.56       68.49      3.61 o 
  -4  -2   1      835.43      823.09     23.18 o 
  -3  -2   1      556.87      546.82     19.21 o 
  -2  -2   1      384.89      393.11     14.80 o 
  -1  -2   1      314.60      344.61      5.88 o 
   0  -2   1     3256.28     3539.31     52.75 o 
   1  -2   1     7455.74     7349.30     91.06 o 
   2  -2   1     1042.23      964.47     19.01 o 
   3  -2   1        6.48       11.95      1.15 o 
   4  -2   1       11.74       11.30      1.79 o 
   5  -2   1      889.36      887.94     21.28 o 
   6  -2   1      281.38      275.48     11.65 o 
   7  -2   1       11.20       10.81      3.02 o 
  -7  -1   1       38.40       39.28      5.88 o 
  -6  -1   1      142.17      144.58      6.35 o 
  -5  -1   1      223.63      225.97      7.88 o 
  -4  -1   1       88.50       86.48      6.68 o 
  -3  -1   1      215.00      202.52      7.08 o 
  -2  -1   1     3714.91     3625.68     65.73 o 
  -1  -1   1     6533.27     6358.79    117.73 o 
   0  -1   1      384.82      414.82      8.38 o 
   1  -1   1      626.59      646.35     12.08 o 
   2  -1   1      765.68      817.35     17.32 o 
   3  -1   1     1855.08     1895.20    163.46 o 
   4  -1   1     1431.10     1388.04     39.25 o 
   5  -1   1      226.64      226.56      7.02 o 
   6  -1   1        9.52        9.44      1.35 o 
   7  -1   1       42.77       48.13      4.14 o 
  -7   0   1       62.70       64.51      7.08 o 
  -6   0   1        0.03        1.55      1.25 o 
  -5   0   1      129.22      129.10      4.60 o 
  -4   0   1     1249.31     1281.44     29.96 o 
  -3   0   1     2520.03     2477.77     47.74 o 
  -2   0   1     2781.57     2628.58     74.36 o 
  -1   0   1      732.47      727.23      9.91 o 
   1   0   1     4088.92     4110.90     39.88 o 
   2   0   1     3947.71     3917.85     62.61 o 
   3   0   1     1141.49     1055.75     19.57 o 
   4   0   1        8.24        9.49      0.92 o 
   5   0   1      509.23      508.75     19.90 o 
   6   0   1      103.42       94.78      4.11 o 
   7   0   1       31.63       36.44      6.13 o 
  -7   1   1       83.08       87.29      6.00 o 
  -6   1   1      216.96      224.11      7.66 o 
  -5   1   1      695.41      731.36     24.04 o 
  -4   1   1      543.82      500.72     22.66 o 
  -3   1   1       28.78       20.77      2.27 o 
  -2   1   1     4416.73     4074.30    232.45 o 
  -1   1   1     4408.37     4830.42     51.66 o 
   0   1   1     1228.75     1309.58     15.39 o 
   1   1   1    14227.12    13110.89    396.71 o 
   2   1   1     1073.04     1027.51     17.07 o 
   3   1   1     1748.79     1651.30     34.55 o 
   4   1   1      716.29      704.19     17.90 o 
   5   1   1      142.59      130.30      4.73 o 
   6   1   1        0.10       -1.29      1.29 o 
  -7   2   1      137.54      148.20      9.01 o 
  -6   2   1       44.13       41.69      2.31 o 
  -5   2   1       20.78       24.10      2.53 o 
  -4   2   1     1993.52     2026.86     41.13 o 
  -3   2   1     1551.34     1518.67     46.51 o 
  -2   2   1     5298.04     5488.98     83.74 o 
  -1   2   1     1410.23     1509.89     21.73 o 
   0   2   1      682.15      725.56     16.14 o 
   1   2   1     2562.63     2597.27     38.87 o 
   2   2   1     5312.69     4870.27     95.39 o 
   3   2   1      163.91      154.11      4.15 o 
   4   2   1        1.00        4.41      0.83 o 
   5   2   1       69.19       70.33      6.46 o 
   6   2   1       31.72       28.22      3.61 o 
  -7   3   1       10.30       10.02      1.98 o 
  -6   3   1      420.74      387.76     24.75 o 
  -5   3   1      895.23      894.66     30.09 o 
  -4   3   1     1087.02     1100.22     20.09 o 
  -3   3   1        9.60       16.09      1.92 o 
  -2   3   1      414.21      400.92      7.29 o 
  -1   3   1     4807.70     4997.73     93.19 o 
   0   3   1     4692.73     5025.64     95.45 o 
   1   3   1     1019.09     1091.47     19.57 o 
   2   3   1      141.86      148.00     10.88 o 
   3   3   1      393.49      370.53     13.57 o 
   4   3   1      123.70      127.12      6.80 o 
   5   3   1       44.43       49.62      4.42 o 
  -7   4   1      173.42      183.31      9.79 o 
  -6   4   1      245.02      237.08     10.72 o 
  -5   4   1       52.21       52.56      3.41 o 
  -4   4   1      499.61      519.47     42.82 o 
  -3   4   1     1494.46     1509.68     28.02 o 
  -2   4   1     3804.08     3830.57     80.07 o 
  -1   4   1      331.99      339.77      9.01 o 
   0   4   1      367.06      395.81     17.90 o 
   1   4   1      625.29      663.04     14.66 o 
   2   4   1      637.78      670.76     38.29 o 
   3   4   1       83.39       82.69      5.18 o 
   4   4   1        1.40        4.88      2.14 o 
   5   4   1        5.69        4.90      2.03 o 
  -7   5   1        6.98        9.90      2.32 o 
  -6   5   1      156.91      151.28      7.72 o 
  -5   5   1      865.54      833.04     31.18 o 
  -4   5   1      499.04      525.89     18.13 o 
  -3   5   1       62.59       74.16      2.92 o 
  -2   5   1       97.00       93.63      2.99 o 
  -1   5   1     1307.46     1130.10    122.49 o 
   0   5   1      628.84      621.91     14.90 o 
   1   5   1      145.59      163.31     15.85 o 
   2   5   1        0.86        3.71      1.51 o 
   3   5   1       30.65       24.26      3.17 o 
   4   5   1       17.92       23.22      3.26 o 
  -7   6   1      116.36      119.66      7.89 o 
  -6   6   1      121.49      117.15      7.04 o 
  -5   6   1        0.16        1.85      1.31 o 
  -4   6   1      164.67      158.99      7.51 o 
  -3   6   1      368.68      384.19     14.29 o 
  -2   6   1      531.81      542.01     40.64 o 
  -1   6   1      167.55      180.42     10.12 o 
   0   6   1       14.19       14.03      1.85 o 
   1   6   1       41.20       38.40      3.34 o 
   2   6   1       55.61       60.93      4.80 o 
   3   6   1       27.55       27.02      4.39 o 
  -6   7   1       43.12       49.38      5.01 o 
  -5   7   1      185.97      197.00     10.84 o 
  -4   7   1       72.37       76.32      4.88 o 
  -3   7   1       69.34       68.56      4.24 o 
  -2   7   1        0.20        1.82      0.84 o 
  -1   7   1       74.68       64.78      4.29 o 
   0   7   1      124.65      120.19     18.32 o 
   1   7   1       20.46       25.15      3.34 o 
   2   7   1        3.19        4.92      1.81 o 
  -5   8   1       12.02       12.80      2.59 o 
  -4   8   1        1.39       -0.68      2.49 o 
  -3   8   1       22.85       21.79      2.58 o 
  -2   8   1      113.00       85.79      6.33 o 
  -1   8   1       24.45       28.11      3.07 o 
   0   8   1        3.98        3.47      1.71 o 
   2  -9   2       14.62       13.71      3.39 o 
   3  -9   2       46.84       44.41      4.30 o 
  -1  -8   2        0.47        2.17      1.45 o 
   0  -8   2        0.55       -0.15      1.04 o 
   1  -8   2      192.55      184.45      7.36 o 
   2  -8   2      122.34      123.88      7.41 o 
   3  -8   2       12.71       22.24      6.28 o 
   4  -8   2       17.75       21.23      2.99 o 
   5  -8   2       86.28       88.86      6.06 o 
  -2  -7   2       13.40       14.59      2.13 o 
  -1  -7   2       74.54       81.68      5.50 o 
   0  -7   2      176.32      185.06      7.09 o 
   1  -7   2       76.51       75.76      3.46 o 
   2  -7   2      255.02      263.98      8.19 o 
   3  -7   2      206.87      223.68     10.26 o 
   4  -7   2      350.99      364.48     16.21 o 
   5  -7   2       92.82      102.69      6.33 o 
   6  -7   2        2.11        2.29      1.54 o 
  -3  -6   2       32.26       32.86      5.33 o 
  -2  -6   2      124.84      112.28      8.80 o 
  -1  -6   2        1.78        2.94      0.86 o 
   0  -6   2      109.79      119.63      4.30 o 
   1  -6   2      901.40      939.64     31.33 o 
   2  -6   2      888.09      920.18     28.28 o 
   3  -6   2       96.40      106.59      5.41 o 
   4  -6   2        7.06        8.70      1.70 o 
   5  -6   2      224.13      210.86      9.96 o 
   6  -6   2      209.22      202.52     10.69 o 
   7  -6   2       46.22       46.49      8.28 o 
  -4  -5   2        9.50        8.23      1.82 o 
  -3  -5   2        6.26        5.80      1.54 o 
  -2  -5   2      164.06      166.80      5.12 o 
  -1  -5   2     1010.40     1045.56     26.88 o 
   0  -5   2      790.81      834.37     20.41 o 
   1  -5   2      214.66      230.39      7.12 o 
   2  -5   2      147.75      152.46      3.67 o 
   3  -5   2      951.80     1011.49     32.94 o 
   4  -5   2     1239.98     1210.97     40.18 o 
   5  -5   2      156.92      156.23      7.31 o 
   6  -5   2       31.44       31.70      3.23 o 
   7  -5   2       12.85       12.46      3.54 o 
  -5  -4   2        6.57        5.63      2.84 o 
  -4  -4   2       59.16       61.35      3.04 o 
  -3  -4   2      368.96      358.81     14.64 o 
  -2  -4   2      729.34      740.42     21.50 o 
  -1  -4   2        4.18       10.87      2.33 o 
   0  -4   2      128.84      146.69      4.79 o 
   1  -4   2     2697.50     2902.36     57.96 o 
   2  -4   2     3234.82     3380.77     58.80 o 
   3  -4   2      580.16      534.71     43.25 o 
   4  -4   2       21.71       20.34      2.59 o 
   5  -4   2      246.28      236.49      9.46 o 
   6  -4   2      185.94      213.78     10.73 o 
   7  -4   2      197.90      183.78     10.10 o 
  -6  -3   2       37.63       45.06      6.38 o 
  -5  -3   2       77.98       81.98      4.21 o 
  -4  -3   2       75.18       66.67      5.43 o 
  -3  -3   2       58.78       63.49      2.74 o 
  -2  -3   2      276.02      289.59      7.06 o 
  -1  -3   2     4158.90     4527.99     96.40 o 
   0  -3   2     2377.44     2475.87     50.27 o 
   1  -3   2     1723.81     1829.02     29.28 o 
   2  -3   2       23.52       25.32      1.60 o 
   3  -3   2     1991.94     2022.58     54.52 o 
   4  -3   2     1426.30     1374.36     41.09 o 
   5  -3   2      616.71      658.66     44.14 o 
   6  -3   2       83.39       79.20      5.00 o 
   7  -3   2        1.90        2.81      1.50 o 
  -6  -2   2       18.60       20.49      4.44 o 
  -5  -2   2        1.63        6.98      2.31 o 
  -4  -2   2       93.19      105.32      4.48 o 
  -3  -2   2     1202.26     1179.47     28.02 o 
  -2  -2   2     1974.17     1856.22     47.56 o 
  -1  -2   2     2314.75     2249.76     76.20 o 
   0  -2   2      996.29     1020.15     54.34 o 
   1  -2   2     4943.83     4764.74     61.19 o 
   2  -2   2     3684.21     3859.85     52.21 o 
   3  -2   2     3454.17     3320.81     55.90 o 
   4  -2   2       22.47       19.02      1.00 o 
   5  -2   2       83.89       87.21      4.33 o 
   6  -2   2      211.85      223.45     17.17 o 
   7  -2   2      114.25      109.28      6.99 o 
  -7  -1   2        0.03        0.25      1.84 o 
  -6  -1   2       35.81       39.99      2.81 o 
  -5  -1   2      248.49      244.76     13.85 o 
  -4  -1   2      564.89      573.31     36.37 o 
  -3  -1   2     1294.90     1259.55     25.99 o 
  -2  -1   2     1412.05     1334.96     31.66 o 
  -1  -1   2     3808.41     3688.22     88.62 o 
   0  -1   2     8109.24     7249.33    196.71 o 
   1  -1   2     3624.83     3456.24     80.61 o 
   2  -1   2      354.79      360.25      8.92 o 
   3  -1   2     1247.22     1262.67     30.45 o 
   4  -1   2     1651.04     1647.11     37.83 o 
   5  -1   2      210.60      200.62      5.99 o 
   6  -1   2      111.43      104.74      4.56 o 
   7  -1   2        0.00       -0.35      1.84 o 
  -7   0   2        3.86        4.62      1.26 o 
  -6   0   2      248.37      272.63     10.25 o 
  -5   0   2      120.14      126.00      4.75 o 
  -4   0   2      230.88      227.30      5.90 o 
  -3   0   2     1616.76     1632.24     30.43 o 
  -2   0   2     5189.97     5088.77     79.34 o 
  -1   0   2     3937.69     4174.73     35.93 o 
   0   0   2      148.26      157.01      9.65 o 
   1   0   2     6663.71     6911.58     96.02 o 
   2   0   2     2587.77     2496.55     46.98 o 
   3   0   2     1598.70     1575.52     44.13 o 
   4   0   2       98.56       82.62      4.22 o 
   5   0   2        3.17        6.11      2.30 o 
   6   0   2       35.40       35.31      2.77 o 
   7   0   2       41.02       41.53      6.38 o 
  -7   1   2       15.23       12.31      2.23 o 
  -6   1   2        4.03        3.06      1.53 o 
  -5   1   2      851.69      874.37     32.26 o 
  -4   1   2     1874.67     1931.76     44.56 o 
  -3   1   2     1272.68     1181.28     87.22 o 
  -2   1   2       21.69       24.03      1.17 o 
  -1   1   2     1491.05     1602.42     34.84 o 
   0   1   2    10269.51    10642.06    224.67 o 
   1   1   2     2119.15     1947.23     42.73 o 
   2   1   2       23.01       23.11      1.20 o 
   3   1   2       40.23       44.28      7.02 o 
   4   1   2      196.54      195.60      6.03 o 
   5   1   2      134.70      136.72      7.04 o 
   6   1   2       72.23       63.72      4.69 o 
  -7   2   2       71.69       73.29      4.89 o 
  -6   2   2      616.02      609.49     17.28 o 
  -5   2   2      207.56      218.00      6.13 o 
  -4   2   2       27.16       25.97      1.27 o 
  -3   2   2     1145.48     1124.99     27.15 o 
  -2   2   2     4224.70     4390.68     90.32 o 
  -1   2   2     4964.72     4518.74    256.07 o 
   0   2   2       74.49       71.65      3.89 o 
   1   2   2     1619.39     1598.35     67.32 o 
   2   2   2        2.97        3.90      0.35 o 
   3   2   2      819.26      844.15     58.70 o 
   4   2   2      218.79      235.11     10.56 o 
   5   2   2        4.23        7.13      2.94 o 
   6   2   2        5.33        9.02      2.23 o 
  -7   3   2       26.55       32.76      3.51 o 
  -6   3   2        1.46        8.11      1.54 o 
  -5   3   2      587.63      574.24     13.22 o 
  -4   3   2     1352.14     1328.52     32.79 o 
  -3   3   2     2531.76     2651.65     50.71 o 
  -2   3   2       11.55       20.60      2.49 o 
  -1   3   2      155.18      147.91      7.15 o 
   0   3   2     1349.12     1351.49     29.73 o 
   1   3   2     1096.30     1068.63     31.47 o 
   2   3   2      167.73      181.57      7.58 o 
   3   3   2      183.57      188.89     17.02 o 
   4   3   2       83.07       85.68      5.62 o 
   5   3   2       44.82       43.36      4.06 o 
  -7   4   2      107.40      104.91      6.63 o 
  -6   4   2      307.59      306.63     12.93 o 
  -5   4   2      538.35      537.65     19.49 o 
  -4   4   2       31.78       33.73      2.37 o 
  -3   4   2      246.23      266.25     10.52 o 
  -2   4   2     2027.06     2027.86     43.25 o 
  -1   4   2      783.22      726.92     35.42 o 
   0   4   2      589.83      599.13     12.20 o 
   1   4   2       18.14       19.88      3.04 o 
   2   4   2       70.42       66.61      3.75 o 
   3   4   2      190.76      200.01     24.95 o 
   4   4   2       83.85       83.98      6.08 o 
  -7   5   2       51.18       46.47      4.04 o 
  -6   5   2        5.04        9.66      2.04 o 
  -5   5   2       77.01       90.43      5.04 o 
  -4   5   2     1113.74     1158.11     41.00 o 
  -3   5   2      757.35      796.71     39.73 o 
  -2   5   2      151.91      143.57      3.83 o 
  -1   5   2       12.70       17.92      1.91 o 
   0   5   2      228.31      209.38     19.74 o 
   1   5   2      442.51      444.89     28.46 o 
   2   5   2      106.70      108.66      6.56 o 
   3   5   2       15.04       19.07      2.81 o 
   4   5   2        6.44        3.62      1.86 o 
  -7   6   2       46.30       53.71      4.59 o 
  -6   6   2      221.19      219.12     11.04 o 
  -5   6   2      229.20      237.34     10.97 o 
  -4   6   2      196.79      205.10      9.56 o 
  -3   6   2       72.41       67.98      3.85 o 
  -2   6   2      343.71      325.99     10.44 o 
  -1   6   2      259.76      251.45      9.47 o 
   0   6   2      230.30      246.44     29.49 o 
   1   6   2        7.07       10.97      2.03 o 
   2   6   2       21.26       18.61      3.44 o 
   3   6   2       15.45       13.78      2.63 o 
  -6   7   2       14.65       16.71      2.58 o 
  -5   7   2       23.36       23.71      5.61 o 
  -4   7   2      230.47      207.49     31.85 o 
  -3   7   2      287.86      282.58     29.31 o 
  -2   7   2       53.81       55.39      2.76 o 
  -1   7   2        1.24        1.29      1.17 o 
   0   7   2       17.59       16.19      3.12 o 
   1   7   2       53.67       51.35      4.66 o 
  -5   8   2       83.55       88.25      6.40 o 
  -4   8   2       40.39       42.11      7.55 o 
  -3   8   2       16.64       11.81      3.04 o 
  -2   8   2       28.27       23.63      3.99 o 
  -1   8   2       29.47       19.04      4.04 o 
   2  -9   3        0.87        3.09      2.09 o 
   3  -9   3       28.05       30.11      3.60 o 
  -1  -8   3       18.26       17.35      3.89 o 
   0  -8   3       22.96       27.93      2.79 o 
   1  -8   3       43.30       49.87      3.03 o 
   2  -8   3       51.85       49.88      7.48 o 
   3  -8   3       86.30       89.90      5.92 o 
   4  -8   3       17.54       20.10      2.80 o 
   5  -8   3        0.39        1.59      1.48 o 
  -2  -7   3        2.25        7.98      4.61 o 
  -1  -7   3       71.36       74.20      3.72 o 
   0  -7   3      203.69      210.67      7.48 o 
   1  -7   3        3.24        5.48      1.08 o 
   2  -7   3      142.56      146.31      9.62 o 
   3  -7   3        7.98       10.85      4.36 o 
   4  -7   3      203.63      206.58     10.24 o 
   5  -7   3      194.27      209.31      9.99 o 
   6  -7   3       64.32       70.98      5.42 o 
  -3  -6   3       64.19       73.83      8.08 o 
  -2  -6   3       93.16       92.98      4.05 o 
  -1  -6   3       91.46       85.26      3.41 o 
   0  -6   3       15.53       14.82      1.83 o 
   1  -6   3       39.43       42.96      2.51 o 
   2  -6   3      167.59      181.06      5.04 o 
   3  -6   3     1293.97     1381.72     50.25 o 
   4  -6   3      136.79      138.50      8.03 o 
   5  -6   3        4.27        8.11      1.84 o 
   6  -6   3       58.66       55.24      4.45 o 
   7  -6   3       91.80      100.79      7.58 o 
  -4  -5   3       55.83       59.27      7.38 o 
  -3  -5   3       70.60       60.69      3.04 o 
  -2  -5   3        0.07        0.56      0.80 o 
  -1  -5   3       30.30       33.60      3.36 o 
   0  -5   3      856.95      872.99     35.80 o 
   1  -5   3     1080.25     1194.69     56.76 o 
   2  -5   3      824.70      864.13     18.20 o 
   3  -5   3       16.84       21.17      1.95 o 
   4  -5   3      652.92      656.00     23.46 o 
   5  -5   3      413.88      392.41     14.80 o 
   6  -5   3      216.88      209.39     10.59 o 
   7  -5   3       12.31       15.54      4.16 o 
  -5  -4   3       41.91       35.74      6.03 o 
  -4  -4   3        0.15        0.94      1.02 o 
  -3  -4   3      183.20      182.12      5.70 o 
  -2  -4   3      416.64      441.93     11.57 o 
  -1  -4   3     1387.64     1385.56     30.72 o 
   0  -4   3     1415.31     1481.64     30.49 o 
   1  -4   3      127.93      136.32      2.98 o 
   2  -4   3     1457.44     1576.53     35.28 o 
   3  -4   3     2000.93     1997.24     58.89 o 
   4  -4   3      945.83      891.57     27.95 o 
   5  -4   3       80.27       94.37      6.38 o 
   6  -4   3      102.84      102.77      6.29 o 
   7  -4   3       70.70       72.20      5.44 o 
  -6  -3   3        0.30        2.39      2.59 o 
  -5  -3   3       45.12       42.89      2.91 o 
  -4  -3   3      447.81      457.34     15.24 o 
  -3  -3   3      676.56      666.99     29.09 o 
  -2  -3   3      349.50      347.38     11.19 o 
  -1  -3   3       68.68       59.73      2.41 o 
   0  -3   3     4427.40     4294.66    106.41 o 
   1  -3   3     3395.79     3517.65     59.09 o 
   2  -3   3     2931.72     3065.14     50.44 o 
   3  -3   3      135.74      124.50      5.07 o 
   4  -3   3      532.56      533.12     20.44 o 
   5  -3   3      556.24      531.38     19.16 o 
   6  -3   3      280.12      280.61     12.79 o 
   7  -3   3        7.48        9.99      2.62 o 
  -6  -2   3       84.20       87.79      6.27 o 
  -5  -2   3      289.99      303.55     11.81 o 
  -4  -2   3       52.74       59.66      3.89 o 
  -3  -2   3      742.59      718.98     16.22 o 
  -2  -2   3     1872.80     1809.59     43.10 o 
  -1  -2   3     4571.01     4912.16    137.71 o 
   0  -2   3     6213.29     5999.48     89.53 o 
   1  -2   3      233.37      256.82      7.86 o 
   2  -2   3     1214.66     1226.86     19.19 o 
   3  -2   3     2194.05     2188.79     41.12 o 
   4  -2   3     1635.33     1545.78     48.99 o 
   5  -2   3      110.15      104.18      9.06 o 
   6  -2   3        9.08       10.92      1.89 o 
   7  -2   3       33.50       28.51      3.47 o 
  -7  -1   3       48.11       56.23      7.13 o 
  -6  -1   3        0.19        1.10      1.12 o 
  -5  -1   3      153.58      159.24      6.03 o 
  -4  -1   3     1414.09     1408.16     45.42 o 
  -3  -1   3     2049.47     1919.13     47.79 o 
  -2  -1   3      806.38      772.87     12.13 o 
  -1  -1   3      176.01      167.38      3.37 o 
   0  -1   3     1291.02     1307.17     19.80 o 
   1  -1   3    11230.35     9440.51    155.07 o 
   2  -1   3     4209.71     3976.80     88.65 o 
   3  -1   3      167.92      157.16      8.46 o 
   4  -1   3        7.17       11.72      2.55 o 
   5  -1   3      466.96      462.83     13.38 o 
   6  -1   3      146.81      141.63      5.68 o 
   7  -1   3       22.54       22.23      4.64 o 
  -7   0   3       87.68       80.65      5.82 o 
  -6   0   3      283.06      305.33     13.17 o 
  -5   0   3      525.98      537.42     18.03 o 
  -4   0   3      101.69      104.34      3.53 o 
  -3   0   3      405.72      428.58      7.88 o 
  -2   0   3      768.49      689.32      9.55 o 
  -1   0   3    14112.01    12099.82    384.94 o 
   0   0   3     4130.04     4539.22    123.30 o 
   1   0   3      504.69      521.49     12.62 o 
   2   0   3      729.39      760.48     12.80 o 
   3   0   3     1286.22     1276.79     26.12 o 
   4   0   3     1018.99      984.93     23.82 o 
   5   0   3      213.09      207.27      6.78 o 
   6   0   3        8.72        8.88      2.00 o 
  -7   1   3      156.21      157.82      8.65 o 
  -6   1   3       30.42       30.99      2.16 o 
  -5   1   3       13.74       14.75      2.36 o 
  -4   1   3      968.19      995.08     21.40 o 
  -3   1   3     3829.74     3883.24     72.96 o 
  -2   1   3     1614.42     1603.68     25.28 o 
  -1   1   3      323.91      336.27      7.66 o 
   0   1   3     1844.61     1808.31     27.33 o 
   1   1   3     3136.30     3067.56     76.42 o 
   2   1   3     4008.77     3638.02    134.65 o 
   3   1   3      254.31      219.77      8.71 o 
   4   1   3        2.19        3.26      1.21 o 
   5   1   3      134.78      137.81      8.95 o 
   6   1   3       42.22       48.02     11.79 o 
  -7   2   3       53.61       50.51      3.99 o 
  -6   2   3      304.91      317.09     17.02 o 
  -5   2   3      337.85      329.88     11.07 o 
  -4   2   3     1069.10     1075.21     29.90 o 
  -3   2   3       54.61       60.14      4.14 o 
  -2   2   3     1607.46     1677.51     29.80 o 
  -1   2   3     4651.65     4430.30    104.78 o 
   0   2   3     2313.73     2276.26     34.90 o 
   1   2   3     1194.35     1215.39    111.89 o 
   2   2   3       99.10      101.23      4.26 o 
   3   2   3      770.87      744.88     54.04 o 
   4   2   3      186.11      185.22      8.48 o 
   5   2   3       35.23       37.25      5.76 o 
   6   2   3        0.02        0.56      1.65 o 
  -7   3   3      103.10      106.04     10.74 o 
  -6   3   3       61.18       58.26      3.86 o 
  -5   3   3       43.13       45.47      1.98 o 
  -4   3   3      731.03      749.17     15.89 o 
  -3   3   3     2450.44     2482.27     51.95 o 
  -2   3   3     1653.97     1830.08    112.04 o 
  -1   3   3      418.77      368.32     33.06 o 
   0   3   3       77.66       74.70      3.45 o 
   1   3   3     1118.12     1077.60     45.64 o 
   2   3   3     1310.15     1247.00    113.73 o 
   3   3   3        4.06        5.50      1.53 o 
   4   3   3        0.56        3.13      1.27 o 
   5   3   3        2.23        0.32      1.23 o 
  -7   4   3        0.06       -0.21      1.12 o 
  -6   4   3      204.30      197.33      9.06 o 
  -5   4   3      488.70      478.01     17.12 o 
  -4   4   3      856.14      893.12     20.38 o 
  -3   4   3       73.80       67.13      2.49 o 
  -2   4   3       70.47       65.60      4.03 o 
  -1   4   3     1674.57     1597.01     58.18 o 
   0   4   3      797.40      796.65     38.56 o 
   1   4   3      220.66      224.77     13.06 o 
   2   4   3        3.32        1.78      1.21 o 
   3   4   3       90.88       80.40      4.95 o 
   4   4   3        0.48        3.18      1.70 o 
  -7   5   3      157.09      147.43      8.64 o 
  -6   5   3      166.05      170.30      8.64 o 
  -5   5   3        7.04       10.50      2.87 o 
  -4   5   3       86.45       90.67      4.53 o 
  -3   5   3      627.75      623.79     16.64 o 
  -2   5   3      601.10      575.77     14.33 o 
  -1   5   3      375.19      393.22     16.19 o 
   0   5   3       50.27       48.74      3.35 o 
   1   5   3       75.64       71.73      6.08 o 
   2   5   3       67.09       71.57      5.22 o 
   3   5   3       11.54       16.19      3.41 o 
  -6   6   3       59.36       63.44      4.55 o 
  -5   6   3      196.53      199.76      9.49 o 
  -4   6   3      195.78      198.80     25.47 o 
  -3   6   3      209.56      225.57     18.34 o 
  -2   6   3        6.49       12.20      1.75 o 
  -1   6   3      166.52      154.39     17.50 o 
   0   6   3      109.56       98.76     16.90 o 
   1   6   3       26.54       26.99      2.67 o 
   2   6   3        8.63       10.39      2.38 o 
  -6   7   3       84.13       84.22      6.00 o 
  -5   7   3       33.21       29.55      3.13 o 
  -4   7   3        8.42        7.34      2.29 o 
  -3   7   3       30.67       37.01      8.25 o 
  -2   7   3      184.57      179.45      9.05 o 
  -1   7   3       66.69       71.69      4.85 o 
   0   7   3        0.02        0.97      1.30 o 
   1   7   3        0.55        0.20      1.89 o 
  -4   8   3       63.17       58.23      6.43 o 
  -3   8   3       51.33       47.76      5.68 o 
  -2   8   3        7.08       12.11      3.14 o 
   2  -9   4       37.08       27.20      3.29 o 
   3  -9   4       16.54       18.12      2.77 o 
  -1  -8   4       32.59       30.26      4.84 o 
   0  -8   4       42.22       34.79      2.53 o 
   1  -8   4       33.74       30.19      2.85 o 
   2  -8   4       93.64       99.33     10.44 o 
   3  -8   4      207.50      216.54     11.27 o 
   4  -8   4      187.47      196.83     10.56 o 
   5  -8   4       23.21       26.80      3.36 o 
  -2  -7   4       28.91       35.64      5.43 o 
  -1  -7   4        2.03        2.31      0.95 o 
   0  -7   4       44.62       51.24      2.94 o 
   1  -7   4      537.46      548.21     16.52 o 
   2  -7   4      425.14      441.85     17.86 o 
   3  -7   4       12.27       18.59      2.28 o 
   4  -7   4       37.11       32.53      3.19 o 
   5  -7   4      144.28      141.66      8.23 o 
   6  -7   4       84.91       82.80      6.07 o 
  -3  -6   4        0.35        1.79      2.14 o 
  -2  -6   4       66.41       64.51      3.28 o 
  -1  -6   4      304.70      319.44      9.88 o 
   0  -6   4      530.75      519.31     25.63 o 
   1  -6   4      179.05      186.14      5.79 o 
   2  -6   4      744.49      755.13     19.19 o 
   3  -6   4      270.67      281.86     11.99 o 
   4  -6   4      350.30      353.23     14.43 o 
   5  -6   4      168.07      182.29      9.04 o 
   6  -6   4        2.95        6.56      1.81 o 
   7  -6   4       15.40       15.01      2.81 o 
  -4  -5   4       41.34       43.52      6.28 o 
  -3  -5   4      113.34      114.75      6.70 o 
  -2  -5   4      455.46      464.77     37.26 o 
  -1  -5   4       14.36       18.15      1.37 o 
   0  -5   4      381.55      411.95     10.43 o 
   1  -5   4     1220.22     1272.00     29.40 o 
   2  -5   4     1162.99     1250.64     27.53 o 
   3  -5   4       37.83       57.77     10.34 o 
   4  -5   4      129.32      128.02      6.10 o 
   5  -5   4      207.80      191.25     12.39 o 
   6  -5   4      167.06      161.31      9.55 o 
   7  -5   4       69.91       73.14     13.16 o 
  -5  -4   4       38.63       42.77      6.48 o 
  -4  -4   4      115.81      118.64      8.90 o 
  -3  -4   4        7.17       13.15      1.51 o 
  -2  -4   4      182.09      184.21      4.97 o 
  -1  -4   4     1692.95     1679.90     50.13 o 
   0  -4   4      970.44      881.61     37.35 o 
   1  -4   4      586.70      591.96     21.31 o 
   2  -4   4       36.56       36.68      1.12 o 
   3  -4   4      422.98      426.25     13.24 o 
   4  -4   4      566.84      546.61     18.28 o 
   5  -4   4      656.87      648.04     34.12 o 
   6  -4   4       18.42       22.09      5.76 o 
   7  -4   4        1.62        2.77      1.65 o 
  -6  -3   4       13.91       13.41      4.09 o 
  -5  -3   4        0.37        4.85      2.05 o 
  -4  -3   4       31.33       31.96      1.89 o 
  -3  -3   4      744.97      746.06     25.07 o 
  -2  -3   4     1654.60     1620.40     68.27 o 
  -1  -3   4      111.44      107.00      5.17 o 
   0  -3   4       50.30       39.55      2.28 o 
   1  -3   4      399.77      356.23      5.74 o 
   2  -3   4     3383.37     3380.15     58.85 o 
   3  -3   4     1407.42     1398.52     25.03 o 
   4  -3   4      123.72      130.24      5.40 o 
   5  -3   4       32.77       37.50      5.91 o 
   6  -3   4      148.02      149.00     18.10 o 
   7  -3   4       98.03      104.06      7.57 o 
  -6  -2   4       26.64       29.06      4.09 o 
  -5  -2   4      223.79      250.72     12.48 o 
  -4  -2   4      369.39      355.51      9.99 o 
  -3  -2   4      442.04      434.86      9.57 o 
  -2  -2   4       27.60       27.53      0.86 o 
  -1  -2   4     1919.86     1854.12     26.28 o 
   0  -2   4     3658.05     3703.34     56.63 o 
   1  -2   4     4400.21     4469.18     74.77 o 
   2  -2   4      114.00      114.27      2.93 o 
   3  -2   4      227.89      223.47      4.71 o 
   4  -2   4      816.25      789.04     20.45 o 
   5  -2   4      532.69      511.07     41.36 o 
   6  -2   4       68.29       65.83      4.34 o 
   7  -2   4        0.30       10.17      3.34 o 
  -7  -1   4       30.86       31.55      6.78 o 
  -6  -1   4      107.74      118.82      7.54 o 
  -5  -1   4       54.47       54.82      2.59 o 
  -4  -1   4        4.18        5.51      1.27 o 
  -3  -1   4     1174.03     1116.83     32.25 o 
  -2  -1   4     6808.92     6976.33    168.63 o 
  -1  -1   4     2313.67     2309.27    106.38 o 
   0  -1   4      198.38      208.30      3.98 o 
   1  -1   4      262.17      255.32      6.67 o 
   2  -1   4     4765.34     4733.27     92.33 o 
   3  -1   4     1498.47     1504.82     31.97 o 
   4  -1   4      214.46      206.88      9.79 o 
   5  -1   4        0.25        0.20      0.68 o 
   6  -1   4       68.71       66.01      4.13 o 
   7  -1   4       39.83       31.80      4.44 o 
  -7   0   4       10.81       15.46      3.44 o 
  -6   0   4        6.07        9.41      1.45 o 
  -5   0   4      612.55      602.45     16.16 o 
  -4   0   4     1563.66     1564.10     35.43 o 
  -3   0   4     2322.13     2440.18     46.14 o 
  -2   0   4       63.31       64.92      3.15 o 
  -1   0   4     4382.12     4557.14     95.09 o 
   0   0   4     6415.80     6417.90    147.71 o 
   1   0   4     2072.94     2078.74     35.35 o 
   2   0   4     1379.56     1301.33     23.98 o 
   3   0   4       51.25       62.84      5.10 o 
   4   0   4      439.34      420.10     10.70 o 
   5   0   4      140.23      145.76      7.23 o 
   6   0   4       75.06       75.32      5.34 o 
  -7   1   4       38.56       38.19      5.48 o 
  -6   1   4      540.06      531.16     16.70 o 
  -5   1   4      477.94      477.67     12.34 o 
  -4   1   4        7.37        6.55      0.67 o 
  -3   1   4     2742.18     2656.78     50.60 o 
  -2   1   4     6390.65     6405.67    120.11 o 
  -1   1   4     1592.94     1468.35     24.81 o 
   0   1   4     1899.17     1848.20     32.09 o 
   1   1   4      506.52      514.42      9.47 o 
   2   1   4     1047.57     1104.57     74.53 o 
   3   1   4      988.75      968.80     54.39 o 
   4   1   4      164.94      164.04      7.80 o 
   5   1   4        8.61       10.75      2.20 o 
   6   1   4        3.58        3.20      4.81 o 
  -7   2   4       56.29       55.71      6.08 o 
  -6   2   4        8.58       13.55      1.82 o 
  -5   2   4     1761.75     1789.14     45.94 o 
  -4   2   4     1405.34     1350.96     38.65 o 
  -3   2   4     1526.59     1588.19     32.55 o 
  -2   2   4      277.61      279.32      5.68 o 
  -1   2   4     1312.14     1333.28     32.90 o 
   0   2   4     1826.39     1786.79     30.75 o 
   1   2   4     2214.93     2028.03     84.87 o 
   2   2   4      313.05      313.35     11.16 o 
   3   2   4       55.47       55.55      3.95 o 
   4   2   4       85.63       86.35      5.48 o 
   5   2   4       51.83       52.17      4.67 o 
  -7   3   4      141.39      143.48      8.16 o 
  -6   3   4      562.80      564.25     23.55 o 
  -5   3   4      608.40      620.31     15.69 o 
  -4   3   4      149.63      146.70      5.51 o 
  -3   3   4      370.73      382.45      8.53 o 
  -2   3   4     1701.44     1798.98     39.38 o 
  -1   3   4     2164.34     2108.92     43.26 o 
   0   3   4      584.71      569.62     13.39 o 
   1   3   4       32.08       35.13      4.96 o 
   2   3   4      111.02      115.51      7.75 o 
   3   3   4      226.42      215.57      9.74 o 
   4   3   4      142.26      149.71      9.04 o 
   5   3   4        0.70        3.69      2.84 o 
  -7   4   4       52.82       54.95      4.18 o 
  -6   4   4        9.98       10.95      1.82 o 
  -5   4   4      399.31      391.98     14.76 o 
  -4   4   4      578.18      597.87     14.94 o 
  -3   4   4      968.45      966.63     23.13 o 
  -2   4   4      375.19      355.59      8.67 o 
  -1   4   4       84.00       84.51      3.09 o 
   0   4   4      404.00      388.28     18.20 o 
   1   4   4      428.48      424.90     17.29 o 
   2   4   4      157.96      163.99     13.06 o 
   3   4   4       52.92       58.64      4.95 o 
   4   4   4       29.92       29.69      3.80 o 
  -7   5   4       54.71       58.90      4.92 o 
  -6   5   4      176.61      183.74      9.22 o 
  -5   5   4      312.54      323.40     13.59 o 
  -4   5   4       22.63       24.29      1.55 o 
  -3   5   4       30.78       31.18      1.70 o 
  -2   5   4      498.59      444.54     40.67 o 
  -1   5   4      412.27      375.72     22.73 o 
   0   5   4      266.17      267.44     26.17 o 
   1   5   4        4.50        4.97      1.62 o 
   2   5   4       21.31       20.82      3.03 o 
   3   5   4       39.65       43.03      4.63 o 
  -6   6   4       17.54       17.66      2.44 o 
  -5   6   4       25.59       23.48      2.56 o 
  -4   6   4      275.40      262.92     11.01 o 
  -3   6   4      262.07      258.82     25.51 o 
  -2   6   4      111.80      109.73      5.54 o 
  -1   6   4        0.21        2.02      1.18 o 
   0   6   4       17.49       13.43      2.27 o 
   1   6   4      108.68      109.55     12.06 o 
   2   6   4       22.60       21.66      3.31 o 
  -5   7   4      120.72      121.31      7.11 o 
  -4   7   4       35.33       27.59      2.99 o 
  -3   7   4        9.09       12.01      2.89 o 
  -2   7   4       25.68       24.12      2.62 o 
  -1   7   4       65.52       67.80      9.77 o 
   0   7   4       38.68       34.18      3.69 o 
   2  -9   5       64.35       63.23      4.95 o 
   3  -9   5       41.96       41.83      4.04 o 
  -1  -8   5       13.96       11.76      3.54 o 
   0  -8   5       81.45       76.65      5.83 o 
   1  -8   5       62.95       57.17      7.13 o 
   2  -8   5       34.53       41.44      3.53 o 
   3  -8   5       20.41       25.19      2.92 o 
   4  -8   5       53.84       56.93      4.61 o 
   5  -8   5       78.03       82.91      6.19 o 
  -2  -7   5       55.09       58.67      7.48 o 
  -1  -7   5       73.50       59.71      5.57 o 
   0  -7   5       10.55       15.95      4.08 o 
   1  -7   5       76.24       79.21      3.85 o 
   2  -7   5       97.55       97.46      5.33 o 
   3  -7   5      507.02      512.01     23.26 o 
   4  -7   5      176.11      188.36      9.60 o 
   5  -7   5        8.29       16.52      3.09 o 
   6  -7   5       45.67       45.60      4.25 o 
  -3  -6   5       45.43       37.28      3.45 o 
  -2  -6   5        0.16        2.04      1.36 o 
  -1  -6   5       76.55       84.57      3.60 o 
   0  -6   5      410.80      406.47     11.61 o 
   1  -6   5      512.53      562.79     15.65 o 
   2  -6   5      450.70      482.48     12.85 o 
   3  -6   5       21.91       28.79      2.51 o 
   4  -6   5      450.39      429.40     17.38 o 
   5  -6   5      413.47      406.77     17.85 o 
   6  -6   5      142.74      142.51      8.43 o 
  -4  -5   5        0.16        0.13      1.23 o 
  -3  -5   5       39.34       42.69      3.88 o 
  -2  -5   5      457.84      451.11     12.46 o 
  -1  -5   5      611.18      564.73     20.51 o 
   0  -5   5      184.80      189.57      4.97 o 
   1  -5   5        1.61        5.27      1.71 o 
   2  -5   5      495.25      457.04     18.49 o 
   3  -5   5     2980.31     3017.14    102.40 o 
   4  -5   5      375.59      385.04     14.72 o 
   5  -5   5        0.68        6.74      4.26 o 
   6  -5   5       41.28       43.19      3.84 o 
   7  -5   5       66.97       68.86      5.66 o 
  -5  -4   5       35.22       37.93      7.30 o 
  -4  -4   5      152.28      160.67      9.18 o 
  -3  -4   5      325.23      322.05     13.99 o 
  -2  -4   5       25.70       20.96      2.10 o 
  -1  -4   5        3.14        4.83      0.57 o 
   0  -4   5     1960.71     1943.66     55.08 o 
   1  -4   5     3291.72     3197.70     64.22 o 
   2  -4   5     1408.35     1443.18     27.74 o 
   3  -4   5       31.81       30.76      1.49 o 
   4  -4   5     1054.72     1023.48     36.13 o 
   5  -4   5      195.52      193.65      8.77 o 
   6  -4   5      199.67      193.47      9.80 o 
   7  -4   5       15.87       15.66      2.92 o 
  -6  -3   5       43.87       54.54      8.42 o 
  -5  -3   5       83.32       87.60      6.37 o 
  -4  -3   5        7.59       10.38      1.99 o 
  -3  -3   5       91.29       88.59      7.65 o 
  -2  -3   5     1548.57     1449.08     50.46 o 
  -1  -3   5     2135.48     2189.54     95.11 o 
   0  -3   5     2583.32     2596.95     44.84 o 
   1  -3   5      183.16      218.26      4.14 o 
   2  -3   5     1594.17     1585.52     29.66 o 
   3  -3   5     2119.80     2100.73     44.22 o 
   4  -3   5      655.51      640.07     15.35 o 
   5  -3   5        8.76       19.79      8.00 o 
   6  -3   5        0.82        0.26      2.14 o 
   7  -3   5       48.39       51.60      6.63 o 
  -6  -2   5        7.98        9.53      2.39 o 
  -5  -2   5       85.05       94.50      6.19 o 
  -4  -2   5      738.96      723.79     35.22 o 
  -3  -2   5      690.19      662.64     21.80 o 
  -2  -2   5      943.04      903.76     25.70 o 
  -1  -2   5        4.44        8.88      0.90 o 
   0  -2   5     4559.62     4778.71     81.55 o 
   1  -2   5     4533.45     4495.02     85.60 o 
   2  -2   5      741.93      717.96     21.46 o 
   3  -2   5      262.55      250.19      7.74 o 
   4  -2   5      113.22      116.59      5.23 o 
   5  -2   5      239.27      232.34     10.64 o 
   6  -2   5       96.84      100.50      5.82 o 
   7  -2   5       25.50       28.86      5.38 o 
  -7  -1   5       27.80       31.12      5.86 o 
  -6  -1   5      122.77      129.07      7.92 o 
  -5  -1   5      307.89      329.59     18.37 o 
  -4  -1   5      295.27      288.35      7.51 o 
  -3  -1   5      329.26      328.62      8.40 o 
  -2  -1   5     1404.57     1357.05     38.56 o 
  -1  -1   5     3275.62     2973.35    128.71 o 
   0  -1   5     2674.39     2474.92     43.14 o 
   1  -1   5       28.72       22.17      1.19 o 
   2  -1   5      299.60      309.20      8.37 o 
   3  -1   5     1038.29      964.97     21.35 o 
   4  -1   5      586.06      557.91     17.39 o 
   5  -1   5       98.45       96.23      4.68 o 
   6  -1   5        1.26        0.95      2.04 o 
  -7   0   5       69.72       75.96      6.06 o 
  -6   0   5       18.70       23.78      2.66 o 
  -5   0   5       61.80       60.38      2.47 o 
  -4   0   5      836.96      815.83     18.14 o 
  -3   0   5     1456.19     1297.83     33.76 o 
  -2   0   5     1169.04     1097.72     19.60 o 
  -1   0   5      981.28     1081.46     17.95 o 
   0   0   5     1272.73     1365.87     32.23 o 
   1   0   5     2508.96     2463.76     64.49 o 
   2   0   5     1132.74     1073.72     21.40 o 
   3   0   5      553.75      525.43     12.12 o 
   4   0   5        1.97        3.53      0.78 o 
   5   0   5       87.50       90.74      6.98 o 
   6   0   5       36.53       35.83      3.52 o 
  -7   1   5       25.75       23.53      4.54 o 
  -6   1   5      199.55      201.51      7.05 o 
  -5   1   5      431.60      432.18     11.71 o 
  -4   1   5      776.29      763.63     19.41 o 
  -3   1   5       10.92       12.01      1.18 o 
  -2   1   5      239.12      199.18      3.83 o 
  -1   1   5     2326.99     2328.12     45.34 o 
   0   1   5     4850.04     4926.55    102.68 o 
   1   1   5      613.48      562.98     16.70 o 
   2   1   5      127.81      147.84     12.84 o 
   3   1   5      182.09      196.42     11.57 o 
   4   1   5      270.06      285.10     12.82 o 
   5   1   5       67.23       81.35      5.96 o 
   6   1   5        0.02        2.00      2.49 o 
  -7   2   5      167.80      169.59     14.76 o 
  -6   2   5       28.55       28.33      1.94 o 
  -5   2   5       22.51       23.53      1.48 o 
  -4   2   5      175.45      168.86      6.34 o 
  -3   2   5     1850.41     1887.96     41.30 o 
  -2   2   5     3400.81     3401.11     75.02 o 
  -1   2   5     1057.25     1140.28     88.83 o 
   0   2   5      425.36      467.60     10.92 o 
   1   2   5      583.01      568.08     28.86 o 
   2   2   5      880.96      870.97     31.01 o 
   3   2   5      129.29      133.84      6.85 o 
   4   2   5        8.54       13.97      2.25 o 
   5   2   5       10.90        9.86      3.71 o 
  -7   3   5        2.36        4.19      2.64 o 
  -6   3   5      122.78      123.03      6.07 o 
  -5   3   5      251.67      246.34     21.24 o 
  -4   3   5     2347.15     2464.15     63.59 o 
  -3   3   5      147.16      154.75      4.87 o 
  -2   3   5      211.08      221.84      5.66 o 
  -1   3   5     1228.96     1266.10     57.36 o 
   0   3   5     1608.30     1573.49     52.54 o 
   1   3   5      232.87      237.89     21.44 o 
   2   3   5       10.14       11.95      1.97 o 
   3   3   5       76.32       76.86      5.39 o 
   4   3   5       14.71       20.36      5.36 o 
  -7   4   5      146.51      146.56     13.61 o 
  -6   4   5      207.28      216.76     10.11 o 
  -5   4   5       92.37       90.23      3.43 o 
  -4   4   5       22.65       17.61      3.09 o 
  -3   4   5     2047.82     2036.39     72.13 o 
  -2   4   5      829.79      881.35     55.89 o 
  -1   4   5      260.04      251.04      6.44 o 
   0   4   5        0.00       -0.47      0.87 o 
   1   4   5      119.62      120.70      8.95 o 
   2   4   5      163.37      180.10     10.02 o 
   3   4   5       21.24       21.06      2.54 o 
   4   4   5        2.67        4.27      1.95 o 
  -6   5   5       62.57       62.64      4.66 o 
  -5   5   5      453.05      490.57     23.98 o 
  -4   5   5      636.13      610.28     17.17 o 
  -3   5   5       99.35      102.51      4.33 o 
  -2   5   5       31.76       38.40      3.56 o 
  -1   5   5      147.89      147.96      6.90 o 
   0   5   5      266.06      257.12     35.27 o 
   1   5   5       67.11       64.02      4.97 o 
   2   5   5        5.84        8.99      2.23 o 
   3   5   5        2.25        2.42      1.80 o 
  -6   6   5      121.99      123.98     10.12 o 
  -5   6   5       21.98       22.36      2.62 o 
  -4   6   5       13.15       13.28      1.88 o 
  -3   6   5      238.75      221.82      7.37 o 
  -2   6   5      167.36      169.15     10.49 o 
  -1   6   5       92.95       94.58      9.67 o 
   0   6   5        2.03        5.06      1.87 o 
   1   6   5        3.99        6.25      2.04 o 
  -5   7   5       62.68       59.02      4.97 o 
  -4   7   5       85.35       75.62      7.53 o 
  -3   7   5       64.10       53.44      6.13 o 
  -2   7   5        0.09       -0.01      1.77 o 
  -1   7   5       14.15       11.50      2.26 o 
  -1  -8   6        0.95       -0.55      1.94 o 
   0  -8   6       32.34       29.04      3.24 o 
   1  -8   6      103.94       96.98      9.35 o 
   2  -8   6       82.54       86.62      5.26 o 
   3  -8   6       50.59       47.75      4.09 o 
   4  -8   6        6.33        7.38      1.92 o 
   5  -8   6       73.20       76.35      7.95 o 
  -2  -7   6       18.07       23.20      3.07 o 
  -1  -7   6      186.13      208.69     12.19 o 
   0  -7   6      120.04      119.44      7.19 o 
   1  -7   6       53.39       56.97      2.99 o 
   2  -7   6       36.31       34.67      3.37 o 
   3  -7   6      148.73      140.82     11.94 o 
   4  -7   6      285.73      312.42     14.41 o 
   5  -7   6       48.51       55.00      4.57 o 
   6  -7   6        0.06        5.18      3.56 o 
  -3  -6   6      105.93      107.69      7.37 o 
  -2  -6   6      109.89      114.35      6.89 o 
  -1  -6   6       31.65       28.87      2.35 o 
   0  -6   6       64.74       72.24      5.03 o 
   1  -6   6      436.82      468.04     24.99 o 
   2  -6   6      854.16      858.37     24.54 o 
   3  -6   6       59.76       63.82      3.88 o 
   4  -6   6       26.34       25.37      2.66 o 
   5  -6   6       54.48       46.27      3.92 o 
   6  -6   6       66.87       62.85      4.99 o 
  -4  -5   6      111.17      117.76      8.03 o 
  -3  -5   6        0.67        1.72      3.84 o 
  -2  -5   6       60.59       65.21      4.51 o 
  -1  -5   6      660.46      647.49     16.37 o 
   0  -5   6      927.88      917.87     31.75 o 
   1  -5   6      419.96      406.56      9.18 o 
   2  -5   6       12.85       19.20      2.14 o 
   3  -5   6      271.39      267.52     10.28 o 
   4  -5   6      224.14      220.40      9.16 o 
   5  -5   6      424.72      407.76     17.63 o 
   6  -5   6       48.34       47.83      4.12 o 
  -5  -4   6        5.55        3.83      1.97 o 
  -4  -4   6      117.04      130.53      8.20 o 
  -3  -4   6      450.01      447.49     19.99 o 
  -2  -4   6      501.40      472.97     17.75 o 
  -1  -4   6      628.91      655.56     20.53 o 
   0  -4   6       37.04       36.35      1.28 o 
   1  -4   6     1269.04     1235.31     25.57 o 
   2  -4   6     1193.93     1169.01     24.03 o 
   3  -4   6      511.35      500.40     26.12 o 
   4  -4   6      571.45      559.36     20.38 o 
   5  -4   6       33.58       33.57      3.04 o 
   6  -4   6      187.81      174.68      9.37 o 
  -6  -3   6       36.38       47.40      5.12 o 
  -5  -3   6      116.36      118.61      7.79 o 
  -4  -3   6      340.47      328.17     14.63 o 
  -3  -3   6      154.93      141.98      6.87 o 
  -2  -3   6       97.08      101.34      7.38 o 
  -1  -3   6     2082.43     1859.45    128.01 o 
   0  -3   6     1656.31     1619.31     29.37 o 
   1  -3   6     2258.73     2189.37     47.32 o 
   2  -3   6      280.55      310.23      6.81 o 
   3  -3   6      150.37      141.54      3.86 o 
   4  -3   6      512.06      484.48     13.43 o 
   5  -3   6      900.27      886.38     35.74 o 
   6  -3   6       18.70       27.92      3.20 o 
  -6  -2   6       50.19       54.08      6.13 o 
  -5  -2   6       30.51       29.61      3.32 o 
  -4  -2   6       94.93       97.51      5.39 o 
  -3  -2   6     1142.59     1141.00     39.06 o 
  -2  -2   6     2118.05     2121.77     66.10 o 
  -1  -2   6     2138.96     2204.33     63.66 o 
   0  -2   6        4.50        7.08      1.45 o 
   1  -2   6      180.26      157.23      3.37 o 
   2  -2   6     3178.83     3315.29     75.03 o 
   3  -2   6     1753.79     1876.09     68.98 o 
   4  -2   6      306.83      278.10     22.01 o 
   5  -2   6        7.43        8.46      2.28 o 
   6  -2   6      142.89      137.29     12.91 o 
  -6  -1   6       55.13       59.85      4.90 o 
  -5  -1   6      244.49      236.07     10.94 o 
  -4  -1   6     1115.93     1109.96     39.81 o 
  -3  -1   6      960.03      999.48     32.13 o 
  -2  -1   6      209.28      225.69      7.12 o 
  -1  -1   6     1131.83     1124.37     24.64 o 
   0  -1   6     3731.69     3710.37     76.41 o 
   1  -1   6     4346.13     4289.89     94.18 o 
   2  -1   6      705.41      720.72     20.27 o 
   3  -1   6      319.57      328.84      8.65 o 
   4  -1   6      348.33      334.15     10.36 o 
   5  -1   6      251.50      238.06     16.50 o 
   6  -1   6       34.59       39.28      6.48 o 
  -7   0   6       66.73       64.86      5.40 o 
  -6   0   6      297.14      292.76     19.09 o 
  -5   0   6      102.17       97.84      6.61 o 
  -4   0   6       42.28       38.08      2.47 o 
  -3   0   6      783.17      734.85     17.66 o 
  -2   0   6     5150.86     5122.20    109.37 o 
  -1   0   6     2071.08     2058.87     40.58 o 
   0   0   6      164.72      147.65      3.38 o 
   1   0   6      327.86      362.92     17.65 o 
   2   0   6     1703.21     1630.47     35.58 o 
   3   0   6      856.67      817.93     19.30 o 
   4   0   6      112.81      111.45      5.78 o 
   5   0   6        0.75        1.81      2.42 o 
   6   0   6       14.69        9.12      3.49 o 
  -7   1   6        9.18       11.37      3.39 o 
  -6   1   6        6.25        5.07      1.52 o 
  -5   1   6      518.16      518.50     24.23 o 
  -4   1   6     1480.80     1417.04     32.19 o 
  -3   1   6     1205.26     1204.96     25.24 o 
  -2   1   6       13.37       10.84      0.82 o 
  -1   1   6     1331.59     1418.03     38.33 o 
   0   1   6     1229.77     1225.89     35.62 o 
   1   1   6     1840.94     1694.91     55.47 o 
   2   1   6      369.57      362.65     13.17 o 
   3   1   6       16.53       22.14      3.79 o 
   4   1   6       59.87       64.71      6.70 o 
   5   1   6       48.66       52.06      4.32 o 
  -7   2   6      114.74      103.69     10.17 o 
  -6   2   6      338.97      329.88     13.55 o 
  -5   2   6      316.46      308.69      8.72 o 
  -4   2   6        6.63        7.20      0.83 o 
  -3   2   6      460.63      473.73     10.98 o 
  -2   2   6     2093.19     2085.53     47.79 o 
  -1   2   6      937.97      877.96    125.30 o 
   0   2   6      211.01      199.51      7.48 o 
   1   2   6       17.25       18.52      1.96 o 
   2   2   6      286.28      296.47     12.14 o 
   3   2   6      289.05      303.43     14.09 o 
   4   2   6       38.54       40.67      3.83 o 
   5   2   6        4.20        1.93      1.65 o 
  -7   3   6       40.26       44.47      6.13 o 
  -6   3   6        8.47       10.94      1.67 o 
  -5   3   6      463.76      445.22     13.45 o 
  -4   3   6      695.14      676.56     26.96 o 
  -3   3   6      400.66      416.44     13.33 o 
  -2   3   6      218.92      221.76     12.00 o 
  -1   3   6        2.45        4.45      0.95 o 
   0   3   6      262.45      240.24     10.67 o 
   1   3   6      655.35      630.58     56.31 o 
   2   3   6      131.97      141.39      7.77 o 
   3   3   6       12.38       15.60      4.51 o 
   4   3   6       13.20       14.64      2.97 o 
  -7   4   6       55.13       60.32      7.63 o 
  -6   4   6      233.15      235.98     11.64 o 
  -5   4   6      258.24      275.25     11.63 o 
  -4   4   6        3.30        5.22      1.57 o 
  -3   4   6       33.58       35.91      2.17 o 
  -2   4   6      407.08      411.85     49.55 o 
  -1   4   6      579.15      565.58     21.38 o 
   0   4   6      251.96      257.93     22.98 o 
   1   4   6       22.31       24.19      2.89 o 
   2   4   6       43.21       47.87      4.36 o 
   3   4   6       29.57       36.57      4.04 o 
  -6   5   6       15.32       18.74      2.68 o 
  -5   5   6       34.49       32.15      3.02 o 
  -4   5   6      154.66      149.54      5.38 o 
  -3   5   6      137.54      140.90      9.35 o 
  -2   5   6      562.29      519.60     48.73 o 
  -1   5   6        0.01        1.05      1.27 o 
   0   5   6       63.46       57.88      4.48 o 
   1   5   6       87.39       84.75     10.17 o 
   2   5   6       31.60       34.79      6.53 o 
  -5   6   6      133.23      127.98      7.30 o 
  -4   6   6      102.92       94.49      5.39 o 
  -3   6   6        9.04        9.47      1.66 o 
  -2   6   6       59.21       48.99      3.86 o 
  -1   6   6      169.45      157.30     16.23 o 
   0   6   6       35.64       32.04      3.54 o 
   1   6   6        5.88        7.90      2.22 o 
  -4   7   6       49.25       41.13      5.33 o 
  -3   7   6       75.77       67.60      7.33 o 
  -2   7   6       67.72       62.26      7.53 o 
  -1  -8   7        6.06        4.19      2.64 o 
   0  -8   7        9.67       11.83      2.39 o 
   1  -8   7       26.14       19.84      4.54 o 
   2  -8   7      179.64      186.63      9.68 o 
   3  -8   7      101.20      113.41     12.26 o 
   4  -8   7       41.68       46.11      4.32 o 
  -2  -7   7        0.65        2.42      1.79 o 
  -1  -7   7       25.06       31.72      3.52 o 
   0  -7   7      122.96      123.51      6.90 o 
   1  -7   7      287.40      288.85     10.66 o 
   2  -7   7       85.15       95.24      6.93 o 
   3  -7   7       28.20       22.44      4.99 o 
   4  -7   7       85.75       83.95      5.78 o 
   5  -7   7      148.70      144.70      8.58 o 
  -3  -6   7       12.77       16.39      4.34 o 
  -2  -6   7       97.18       91.64      6.06 o 
  -1  -6   7      177.41      171.07      8.51 o 
   0  -6   7      188.16      183.19      5.63 o 
   1  -6   7       59.29       56.44      2.39 o 
   2  -6   7      345.04      348.53     26.20 o 
   3  -6   7      552.90      547.77     20.32 o 
   4  -6   7      156.03      161.58     10.09 o 
   5  -6   7       21.14       25.52      3.17 o 
   6  -6   7       38.48       33.35      3.79 o 
  -4  -5   7        3.14        8.37      4.29 o 
  -3  -5   7      175.06      177.86     10.13 o 
  -2  -5   7      101.09      101.33      6.13 o 
  -1  -5   7       69.89       66.34      4.06 o 
   0  -5   7      565.52      554.97     24.77 o 
   1  -5   7     1073.28     1012.48     23.22 o 
   2  -5   7      416.96      405.00     13.00 o 
   3  -5   7       65.69       74.45      3.94 o 
   4  -5   7      368.38      360.35     15.00 o 
   5  -5   7      166.52      158.93      8.82 o 
   6  -5   7       98.13       99.43      6.67 o 
  -5  -4   7       24.80       34.86     10.44 o 
  -4  -4   7       11.70        9.74      2.30 o 
  -3  -4   7        1.41        0.71      1.22 o 
  -2  -4   7      856.50      856.74     32.17 o 
  -1  -4   7     1065.09     1018.41     34.80 o 
   0  -4   7      698.07      671.53     18.31 o 
   1  -4   7        0.44        1.46      1.06 o 
   2  -4   7      498.14      472.73     17.88 o 
   3  -4   7     1103.11     1075.07     25.38 o 
   4  -4   7      482.29      495.74     19.21 o 
   5  -4   7        0.28        0.97      1.23 o 
   6  -4   7        0.40        1.15      1.94 o 
  -5  -3   7       15.19       16.65      2.75 o 
  -4  -3   7      193.48      184.72      9.50 o 
  -3  -3   7      983.33      936.79     34.60 o 
  -2  -3   7      599.38      561.55     51.22 o 
  -1  -3   7      114.04      109.49      4.53 o 
   0  -3   7      510.87      504.76     21.26 o 
   1  -3   7     2338.90     2299.87     66.14 o 
   2  -3   7     1540.19     1538.74     35.22 o 
   3  -3   7       55.00       58.48      3.21 o 
   4  -3   7      174.72      164.87      6.14 o 
   5  -3   7       33.34       32.31      3.08 o 
   6  -3   7       63.64       73.28      7.58 o 
  -6  -2   7       75.98       74.69      6.50 o 
  -5  -2   7      328.51      312.15     14.68 o 
  -4  -2   7      103.80      101.23      5.23 o 
  -3  -2   7        6.54       12.38      3.66 o 
  -2  -2   7      935.08      885.07     29.69 o 
  -1  -2   7     2856.64     2876.67     90.51 o 
   0  -2   7     2481.23     2506.60     51.92 o 
   1  -2   7       29.20       27.23      1.15 o 
   2  -2   7      190.33      194.52      5.09 o 
   3  -2   7      658.92      665.25     17.64 o 
   4  -2   7      359.94      350.96     10.17 o 
   5  -2   7       41.06       40.86      2.48 o 
   6  -2   7       43.28       49.80      7.03 o 
  -6  -1   7       50.37       53.96     10.12 o 
  -5  -1   7       42.30       47.26      9.50 o 
  -4  -1   7      551.86      558.50     40.50 o 
  -3  -1   7     1730.26     1703.93     66.58 o 
  -2  -1   7     1569.12     1576.23     50.03 o 
  -1  -1   7      122.77      124.63      2.45 o 
   0  -1   7      454.72      487.43     23.85 o 
   1  -1   7     2866.06     2936.32     84.38 o 
   2  -1   7      660.56      694.14     64.08 o 
   3  -1   7      427.86      411.66     12.48 o 
   4  -1   7        3.77        4.68      0.89 o 
   5  -1   7       33.60       35.79      3.64 o 
   6  -1   7       39.53       51.55      7.78 o 
  -6   0   7      166.63      169.21      8.97 o 
  -5   0   7      661.86      631.08     30.98 o 
  -4   0   7      308.29      304.91     11.25 o 
  -3   0   7       79.19       73.66      3.55 o 
  -2   0   7      632.67      615.98     20.53 o 
  -1   0   7     4017.39     4135.55     94.39 o 
   0   0   7     1920.39     1931.45     43.55 o 
   1   0   7      466.31      500.65     47.00 o 
   2   0   7        0.82        3.10      0.85 o 
   3   0   7      145.44      157.42     14.11 o 
   4   0   7      362.48      359.21     15.70 o 
   5   0   7       67.17       66.70      4.84 o 
  -7   1   7       74.96       85.14      9.22 o 
  -6   1   7       87.40       87.93      5.76 o 
  -5   1   7       14.86       18.13      2.08 o 
  -4   1   7      717.28      688.39     16.38 o 
  -3   1   7     1850.82     1805.23     49.03 o 
  -2   1   7     1384.05     1391.19     31.57 o 
  -1   1   7     1052.27     1114.08     28.53 o 
   0   1   7      259.36      302.98     16.49 o 
   1   1   7      968.83      919.53     32.46 o 
   2   1   7      667.36      668.22     25.14 o 
   3   1   7      278.78      290.63     13.16 o 
   4   1   7       16.18       17.90      4.44 o 
   5   1   7       19.61       14.58      2.68 o 
  -7   2   7        1.20        4.79      2.74 o 
  -6   2   7      228.33      222.72     10.14 o 
  -5   2   7      485.94      448.07     16.33 o 
  -4   2   7      901.95      920.25     24.08 o 
  -3   2   7      173.07      169.48      4.64 o 
  -2   2   7      251.83      247.61     12.21 o 
  -1   2   7     1424.45     1296.43    114.26 o 
   0   2   7     1811.35     1829.88     44.01 o 
   1   2   7      184.04      184.68     31.63 o 
   2   2   7        5.72        5.86      1.55 o 
   3   2   7       42.42       46.37      3.98 o 
   4   2   7       79.60       78.74      7.70 o 
  -7   3   7       96.90       87.19      9.57 o 
  -6   3   7      221.86      224.18     17.50 o 
  -5   3   7       13.24       12.67      1.33 o 
  -4   3   7      155.69      160.54      5.13 o 
  -3   3   7     1194.85     1189.76     48.92 o 
  -2   3   7     1007.99      971.75     40.31 o 
  -1   3   7      409.64      426.00     24.71 o 
   0   3   7       48.20       50.45      3.54 o 
   1   3   7      232.89      243.16     11.56 o 
   2   3   7       98.66      110.94      6.84 o 
   3   3   7       64.95       71.95      5.73 o 
   4   3   7        7.21        4.25      2.03 o 
  -6   4   7       81.14       76.87      8.23 o 
  -5   4   7      234.86      234.19      9.69 o 
  -4   4   7      720.44      725.18     38.38 o 
  -3   4   7      134.79      130.15      6.90 o 
  -2   4   7      143.47      137.17     12.64 o 
  -1   4   7      253.39      237.24     11.91 o 
   0   4   7      240.48      220.55     12.01 o 
   1   4   7       50.73       53.76      4.45 o 
   2   4   7       13.90       13.77      4.14 o 
   3   4   7        3.34        0.79      1.55 o 
  -6   5   7      111.76      123.43     11.66 o 
  -5   5   7       34.75       35.34      3.14 o 
  -4   5   7       19.57       18.69      1.65 o 
  -3   5   7      479.61      441.11     15.28 o 
  -2   5   7       89.73      107.76     19.59 o 
  -1   5   7       61.50       59.80      7.30 o 
   0   5   7        4.72       10.53      2.74 o 
   1   5   7        7.16       11.64      2.40 o 
  -5   6   7       79.95       75.11      5.19 o 
  -4   6   7      135.22      112.46      9.12 o 
  -3   6   7       31.28       27.62      2.70 o 
  -2   6   7       19.35       19.07      2.78 o 
  -1   6   7        1.56        1.59      2.32 o 
   0   6   7       34.81       36.99      4.02 o 
   0  -8   8       65.40       64.16      8.18 o 
   1  -8   8       22.96       16.90      4.44 o 
   2  -8   8        3.30       12.96      4.44 o 
   3  -8   8      102.98      101.81      6.69 o 
   4  -8   8      145.01      144.97      9.23 o 
  -2  -7   8       80.21       80.49      6.44 o 
  -1  -7   8       19.85       19.89      2.87 o 
   0  -7   8      107.50       99.50      6.08 o 
   1  -7   8      161.58      148.04      8.37 o 
   2  -7   8      299.76      297.13     12.81 o 
   3  -7   8      190.31      217.86     10.49 o 
   4  -7   8        0.12        0.87      1.27 o 
   5  -7   8       45.41       40.31      4.17 o 
  -3  -6   8        0.04       -0.40      1.38 o 
  -2  -6   8       57.98       53.53      4.44 o 
  -1  -6   8      372.16      357.41     27.97 o 
   0  -6   8      435.79      423.82     17.75 o 
   1  -6   8       69.89       64.61      8.06 o 
   2  -6   8        1.12        4.62      0.88 o 
   3  -6   8      189.89      174.31      8.28 o 
   4  -6   8      424.77      427.76     19.13 o 
   5  -6   8      110.57      113.97      7.22 o 
  -4  -5   8       52.68       54.48      5.96 o 
  -3  -5   8      295.11      306.37     18.74 o 
  -2  -5   8      248.97      240.28     12.05 o 
  -1  -5   8       49.60       46.33      3.42 o 
   0  -5   8       72.00       65.74      2.24 o 
   1  -5   8      320.08      304.83     14.36 o 
   2  -5   8      966.79      859.13     67.62 o 
   3  -5   8      438.48      487.87     18.69 o 
   4  -5   8       45.69       55.98      3.96 o 
   5  -5   8       50.95       51.38      6.06 o 
   6  -5   8       55.13       51.52      6.61 o 
  -5  -4   8       90.54      101.90      8.25 o 
  -4  -4   8      223.81      223.99     17.47 o 
  -3  -4   8       22.90       25.37      3.51 o 
  -2  -4   8       35.16       38.12      3.29 o 
  -1  -4   8      476.95      461.60     17.03 o 
   0  -4   8     1335.58     1331.50     46.20 o 
   1  -4   8      673.91      689.37     21.19 o 
   2  -4   8       61.23       62.52      2.21 o 
   3  -4   8      248.93      229.71      6.49 o 
   4  -4   8      254.13      252.18     11.11 o 
   5  -4   8      377.85      400.38     18.87 o 
   6  -4   8       19.76       24.65      3.41 o 
  -5  -3   8        3.52        8.39      2.22 o 
  -4  -3   8       74.44       72.33      4.65 o 
  -3  -3   8      598.51      619.42     25.78 o 
  -2  -3   8      276.52      281.13     11.33 o 
  -1  -3   8     1118.79     1139.10     38.35 o 
   0  -3   8       12.70       13.04      0.97 o 
   1  -3   8      554.53      529.81     16.41 o 
   2  -3   8     1258.46     1342.02     42.61 o 
   3  -3   8      724.85      716.30     19.42 o 
   4  -3   8      158.52      170.75      8.12 o 
   5  -3   8        0.81        2.64      1.46 o 
   6  -3   8      122.93      115.35     11.76 o 
  -6  -2   8       44.04       47.95      4.91 o 
  -5  -2   8      143.98      149.24     14.16 o 
  -4  -2   8      307.58      320.41     14.41 o 
  -3  -2   8      214.53      213.74      9.39 o 
  -2  -2   8       29.90       27.71      1.94 o 
  -1  -2   8      485.64      495.15     16.38 o 
   0  -2   8     2972.38     3009.02     70.13 o 
   1  -2   8      949.06      947.29     31.09 o 
   2  -2   8      305.46      300.02      8.04 o 
   3  -2   8       28.50       31.30      1.98 o 
   4  -2   8      297.58      306.81     10.54 o 
   5  -2   8      265.23      279.11     20.94 o 
   6  -2   8        7.09       10.22      3.59 o 
  -6  -1   8       61.99       70.55      7.73 o 
  -5  -1   8       83.73       86.17      8.40 o 
  -4  -1   8        8.11        7.88      1.82 o 
  -3  -1   8      718.08      731.65     26.37 o 
  -2  -1   8     1461.76     1473.42     50.09 o 
  -1  -1   8     1472.41     1499.70     40.97 o 
   0  -1   8      336.30      338.57      8.21 o 
   1  -1   8      138.67      137.49      4.05 o 
   2  -1   8      991.35      998.76     34.02 o 
   3  -1   8      609.96      605.66     22.67 o 
   4  -1   8      109.44      104.97     12.04 o 
   5  -1   8        0.30        0.95      1.18 o 
  -6   0   8       14.34       19.21      5.61 o 
  -5   0   8      145.10      156.29      7.84 o 
  -4   0   8      917.69      893.28     52.34 o 
  -3   0   8      949.09      968.37     34.58 o 
  -2   0   8      132.91      131.66      5.32 o 
  -1   0   8      301.59      326.21      7.87 o 
   0   0   8     1322.66     1349.22     32.87 o 
   1   0   8     1153.42     1190.81     51.09 o 
   2   0   8      503.45      540.18     21.51 o 
   3   0   8       34.08       35.41      3.15 o 
   4   0   8       53.29       52.86      5.26 o 
   5   0   8       38.82       42.41      6.16 o 
  -6   1   8      219.89      224.22     11.24 o 
  -5   1   8      280.92      266.25     10.90 o 
  -4   1   8       61.91       57.65      3.53 o 
  -3   1   8      535.23      501.99     21.15 o 
  -2   1   8     1030.90     1066.39     36.02 o 
  -1   1   8     1326.83     1339.90     37.64 o 
   0   1   8      680.86      696.23     17.44 o 
   1   1   8       14.06       21.52      2.11 o 
   2   1   8      245.74      239.70     10.53 o 
   3   1   8      213.95      224.16     14.86 o 
   4   1   8       21.28       26.14      3.48 o 
  -6   2   8        3.11        3.29      2.42 o 
  -5   2   8      173.38      172.87      8.02 o 
  -4   2   8      470.33      465.23     18.55 o 
  -3   2   8     1221.72     1158.11     36.12 o 
  -2   2   8      263.11      253.50     19.13 o 
  -1   2   8       66.38       73.79      4.38 o 
   0   2   8      208.02      222.50      9.31 o 
   1   2   8      637.37      701.79     41.58 o 
   2   2   8      177.73      184.97      9.32 o 
   3   2   8        2.17        3.55      1.66 o 
   4   2   8        3.69        5.43      2.79 o 
  -6   3   8      140.50      156.13     13.36 o 
  -5   3   8      386.55      388.17     14.36 o 
  -4   3   8       41.22       45.90      2.25 o 
  -3   3   8       12.51       14.35      2.30 o 
  -2   3   8      463.95      457.34     25.35 o 
  -1   3   8      620.28      637.86     73.35 o 
   0   3   8      274.85      285.41     13.08 o 
   1   3   8       44.12       66.70     23.85 o 
   2   3   8       62.20       63.68      8.18 o 
   3   3   8       35.35       40.78      4.61 o 
  -6   4   8        3.08        3.74      2.54 o 
  -5   4   8       10.37       12.35      2.16 o 
  -4   4   8      328.36      319.94     19.13 o 
  -3   4   8      350.46      318.73     14.36 o 
  -2   4   8      307.57      288.48     32.03 o 
  -1   4   8        2.59        4.44      1.60 o 
   0   4   8       46.36       43.10      3.86 o 
   1   4   8      157.70      162.33     10.89 o 
   2   4   8       52.13       61.76      6.36 o 
  -5   5   8      167.35      165.49      8.73 o 
  -4   5   8       46.79       43.17      2.59 o 
  -3   5   8       10.41        9.48      1.67 o 
  -2   5   8       69.24       61.98      4.47 o 
  -1   5   8      265.17      247.70     13.04 o 
   0   5   8       62.18       57.84      4.99 o 
   1   5   8        4.99        7.15      2.24 o 
  -4   6   8       56.70       49.70      5.68 o 
  -3   6   8       86.79       70.79      7.23 o 
  -2   6   8      149.19      132.45     14.86 o 
  -1   6   8        0.18        2.47      2.34 o 
   0  -8   9       58.73       57.48      7.93 o 
   1  -8   9       87.34       83.85      9.67 o 
   2  -8   9       19.76       22.28      5.73 o 
   3  -8   9        5.51       12.21      4.54 o 
  -2  -7   9       47.90       52.01      5.47 o 
  -1  -7   9       63.53       66.05      5.31 o 
   0  -7   9       63.26       54.40      4.52 o 
   1  -7   9        4.00        3.19      2.79 o 
   2  -7   9      111.57      105.82      7.63 o 
   3  -7   9      171.54      167.96      8.75 o 
   4  -7   9       98.68       98.94      6.75 o 
  -3  -6   9       53.46       52.02      5.56 o 
  -2  -6   9       17.66       16.73      2.67 o 
  -1  -6   9        1.32        5.97      3.86 o 
   0  -6   9      149.45      137.26      6.94 o 
   1  -6   9      759.67      676.03     24.98 o 
   2  -6   9      197.72      181.53     10.42 o 
   3  -6   9       11.71       17.57      2.14 o 
   4  -6   9       28.88       26.00      2.83 o 
   5  -6   9      127.50      117.53      7.40 o 
  -4  -5   9        3.42        0.59      1.51 o 
  -3  -5   9        0.34        1.17      1.44 o 
  -2  -5   9      303.38      309.72     15.13 o 
  -1  -5   9      555.60      536.57     22.23 o 
   0  -5   9      522.42      473.91     18.03 o 
   1  -5   9       20.30       27.67      2.27 o 
   2  -5   9      503.64      432.84     22.15 o 
   3  -5   9      372.41      371.51     14.72 o 
   4  -5   9      255.71      249.14     11.45 o 
   5  -5   9       68.12       70.43      6.75 o 
  -4  -4   9       83.19       90.00      6.60 o 
  -3  -4   9      366.23      355.52     33.15 o 
  -2  -4   9      532.75      526.38     22.05 o 
  -1  -4   9       10.73       13.28      2.01 o 
   0  -4   9      839.06      778.39     29.81 o 
   1  -4   9     1438.37     1343.78     33.35 o 
   2  -4   9      544.33      576.51     15.47 o 
   3  -4   9       90.33      105.41      3.95 o 
   4  -4   9       27.25       26.38      2.94 o 
   5  -4   9       96.44       95.61      6.44 o 
  -5  -3   9       93.87       92.30     14.01 o 
  -4  -3   9      123.78      116.25      7.33 o 
  -3  -3   9        5.67        7.50      3.61 o 
  -2  -3   9     1597.70     1516.05    128.89 o 
  -1  -3   9     1496.83     1501.86     53.59 o 
   0  -3   9      769.29      780.31     18.13 o 
   1  -3   9       73.94       78.67      3.99 o 
   2  -3   9      227.99      211.18      9.42 o 
   3  -3   9      425.74      427.04     13.42 o 
   4  -3   9      380.82      368.35     16.31 o 
   5  -3   9       30.11       28.51      4.79 o 
  -5  -2   9       24.88       28.38      3.49 o 
  -4  -2   9      377.27      373.81     24.83 o 
  -3  -2   9     1093.19     1040.90     39.95 o 
  -2  -2   9     1135.72     1179.37     43.15 o 
  -1  -2   9      232.43      239.02      9.48 o 
   0  -2   9      246.97      277.86     15.42 o 
   1  -2   9     1199.00     1214.31     33.82 o 
   2  -2   9      924.93      910.18     25.00 o 
   3  -2   9      180.58      189.93      6.40 o 
   4  -2   9        1.29        3.58      1.36 o 
   5  -2   9       35.13       27.17      3.64 o 
  -6  -1   9       62.57       57.39      9.17 o 
  -5  -1   9      491.44      465.48     27.34 o 
  -4  -1   9      214.88      221.53     10.59 o 
  -3  -1   9       29.06       30.15      5.81 o 
  -2  -1   9      773.96      770.64     27.91 o 
  -1  -1   9     1401.70     1430.11     37.60 o 
   0  -1   9      833.89      864.65     22.47 o 
   1  -1   9      546.44      583.93     29.55 o 
   2  -1   9       83.49       85.67      4.42 o 
   3  -1   9      187.93      196.07      8.72 o 
   4  -1   9      174.35      174.23      8.91 o 
   5  -1   9       52.12       49.15      7.13 o 
  -6   0   9       69.61       69.91      5.53 o 
  -5   0   9       30.67       30.03      4.06 o 
  -4   0   9      381.99      377.87     22.31 o 
  -3   0   9      711.11      762.66     32.63 o 
  -2   0   9     1135.70     1173.65     67.55 o 
  -1   0   9      106.90      121.27      9.91 o 
   0   0   9      117.81      122.16      5.64 o 
   1   0   9      511.27      529.91     14.56 o 
   2   0   9      551.20      573.98     22.98 o 
   3   0   9      162.91      179.16     12.91 o 
   4   0   9        9.07        7.05      2.82 o 
  -6   1   9       86.17       83.03      5.75 o 
  -5   1   9      455.80      467.27     34.15 o 
  -4   1   9      250.09      271.77     11.92 o 
  -3   1   9       80.96       85.56      4.67 o 
  -2   1   9      109.25      121.05     10.70 o 
  -1   1   9      873.63      894.56     23.96 o 
   0   1   9      823.37      836.82     22.42 o 
   1   1   9      238.32      244.94     21.39 o 
   2   1   9        0.81        3.47      2.94 o 
   3   1   9       23.38       22.11      3.99 o 
   4   1   9       87.36       86.72      6.57 o 
  -6   2   9      134.95      128.24      7.59 o 
  -5   2   9       12.93       13.50      2.03 o 
  -4   2   9      108.16      111.78      5.95 o 
  -3   2   9      474.56      460.91     26.29 o 
  -2   2   9      942.33      896.10     60.25 o 
  -1   2   9      189.34      186.71      5.99 o 
   0   2   9        4.97       10.01      3.69 o 
   1   2   9       92.19       92.30      5.71 o 
   2   2   9      157.64      168.26      9.57 o 
   3   2   9       60.87       61.82      5.21 o 
  -6   3   9       23.65       29.96      5.18 o 
  -5   3   9      355.66      358.33     16.48 o 
  -4   3   9      364.13      342.97     12.91 o 
  -3   3   9       64.53       65.81      4.08 o 
  -2   3   9        0.26        3.49      1.68 o 
  -1   3   9      235.42      244.39     10.98 o 
   0   3   9      296.20      323.86     17.92 o 
   1   3   9       49.55       58.92      4.88 o 
   2   3   9       17.43       20.64      3.01 o 
  -5   4   9       19.91       18.25      4.64 o 
  -4   4   9        5.19        7.31      1.19 o 
  -3   4   9      234.55      216.88      8.36 o 
  -2   4   9      174.29      164.41     23.53 o 
  -1   4   9      116.57      119.18     13.98 o 
   0   4   9        3.58        6.16      3.41 o 
   1   4   9        8.89       11.51      2.51 o 
  -4   5   9       88.64       73.43      6.48 o 
  -3   5   9       88.30       76.68      5.07 o 
  -2   5   9        0.32        0.37      1.16 o 
  -1   5   9        4.69        6.49      2.10 o 
   0   5   9       37.29       33.21      4.00 o 
  -1  -7  10       96.19       86.52      6.52 o 
   0  -7  10      104.18       89.02      5.79 o 
   1  -7  10       59.70       54.64      7.63 o 
   2  -7  10        1.13        2.44      2.59 o 
   3  -7  10      101.27       97.76     11.76 o 
   4  -7  10      170.73      160.76      9.32 o 
  -2  -6  10      110.24       94.75      6.75 o 
  -1  -6  10       49.56       46.59      3.99 o 
   0  -6  10       29.45       23.01      2.67 o 
   1  -6  10      147.15      134.35      6.67 o 
   2  -6  10      292.95      286.27     12.16 o 
   3  -6  10      148.88      151.65      8.85 o 
   4  -6  10        6.51       11.25      2.01 o 
  -3  -5  10       15.83       17.50      3.54 o 
  -2  -5  10       15.95       24.25      3.18 o 
  -1  -5  10      290.82      279.70     12.67 o 
   0  -5  10      370.62      357.67     14.73 o 
   1  -5  10      157.68      158.12      6.68 o 
   2  -5  10      107.36      107.72      3.89 o 
   3  -5  10       90.84       80.83      4.74 o 
   4  -5  10      172.13      177.12      9.44 o 
   5  -5  10       76.11       78.82      5.78 o 
  -4  -4  10       15.30       19.45      5.43 o 
  -3  -4  10      235.33      241.28     13.58 o 
  -2  -4  10      236.76      237.66     11.39 o 
  -1  -4  10      383.23      397.06     22.88 o 
   0  -4  10        7.27       14.65      4.91 o 
   1  -4  10       85.44       94.72      4.44 o 
   2  -4  10      386.90      394.66     11.56 o 
   3  -4  10      655.49      647.78     22.27 o 
   4  -4  10       37.52       47.68      6.43 o 
   5  -4  10        2.16        4.14      2.14 o 
  -5  -3  10       72.84       65.49      9.82 o 
  -4  -3  10      262.20      287.91     19.87 o 
  -3  -3  10      104.25      119.83      7.22 o 
  -2  -3  10        0.30        0.06      0.98 o 
  -1  -3  10       43.32       41.04      3.21 o 
   0  -3  10     1068.81     1059.65     38.56 o 
   1  -3  10     1085.33     1109.24     40.51 o 
   2  -3  10      258.51      256.07      8.41 o 
   3  -3  10       35.10       35.75      2.25 o 
   4  -3  10      153.26      144.43      7.88 o 
   5  -3  10       91.83       86.39      9.47 o 
  -5  -2  10       37.02       33.52      4.01 o 
  -4  -2  10        9.18       11.69      2.57 o 
  -3  -2  10      199.96      199.03      9.50 o 
  -2  -2  10      494.60      531.17     28.71 o 
  -1  -2  10     1977.15     2060.42     79.03 o 
   0  -2  10      305.28      299.17      8.81 o 
   1  -2  10      157.80      156.78      5.49 o 
   2  -2  10      552.70      556.55     17.25 o 
   3  -2  10      455.87      444.71     18.92 o 
   4  -2  10       67.31       74.80      8.92 o 
   5  -2  10        2.68        4.29      2.94 o 
  -5  -1  10       96.02      103.83      6.89 o 
  -4  -1  10      547.43      552.15     24.29 o 
  -3  -1  10      565.38      574.33     26.64 o 
  -2  -1  10      178.31      182.13      8.32 o 
  -1  -1  10       28.62       36.24      3.99 o 
   0  -1  10     2403.68     2485.33     68.89 o 
   1  -1  10      730.13      740.95     21.16 o 
   2  -1  10      198.81      210.50     20.16 o 
   3  -1  10        0.01       -0.08      1.02 o 
   4  -1  10       51.91       56.92      4.77 o 
  -6   0  10      175.55      185.07     11.32 o 
  -5   0  10       84.17       84.59      7.05 o 
  -4   0  10      113.66       91.53      5.48 o 
  -3   0  10      276.27      282.84     12.60 o 
  -2   0  10     1394.94     1476.45     89.43 o 
  -1   0  10     1332.83     1372.97     63.89 o 
   0   0  10      316.12      328.23      9.88 o 
   1   0  10      102.86      102.26      4.10 o 
   2   0  10      101.76      108.77      6.13 o 
   3   0  10      220.93      242.82     13.32 o 
   4   0  10       37.84       39.78      3.96 o 
  -6   1  10        0.95        3.04      1.70 o 
  -5   1  10      111.68      127.81     10.79 o 
  -4   1  10      703.60      725.00     31.57 o 
  -3   1  10      829.72      811.52     33.49 o 
  -2   1  10       80.61       80.72      8.45 o 
  -1   1  10       42.95       49.44      3.21 o 
   0   1  10      525.44      566.09     17.00 o 
   1   1  10      423.78      435.42     19.79 o 
   2   1  10       92.67      102.37      8.80 o 
   3   1  10        7.67       14.15      3.89 o 
  -6   2  10      132.30      128.17     12.36 o 
  -5   2  10      193.95      195.80     10.51 o 
  -4   2  10       84.83       83.58      5.35 o 
  -3   2  10      162.11      160.41     14.27 o 
  -2   2  10      473.64      470.01     33.65 o 
  -1   2  10      419.26      427.99     17.71 o 
   0   2  10      203.11      213.36     10.49 o 
   1   2  10        1.00        0.75      1.72 o 
   2   2  10       31.95       39.23      4.64 o 
   3   2  10       37.11       34.73      7.83 o 
  -5   3  10       30.03       27.52      3.06 o 
  -4   3  10      243.68      226.42     18.47 o 
  -3   3  10      349.67      314.87     19.49 o 
  -2   3  10       90.16       80.72      5.33 o 
  -1   3  10        1.65        5.51      1.53 o 
   0   3  10       70.68       90.10     12.96 o 
   1   3  10      116.18      117.44      7.98 o 
   2   3  10       30.18       27.25      3.23 o 
  -5   4  10       78.84       92.12      9.22 o 
  -4   4  10       97.34       90.80      5.73 o 
  -3   4  10        1.69        1.67      1.08 o 
  -2   4  10      117.26      102.07      6.63 o 
  -1   4  10       94.39       93.29      9.30 o 
   0   4  10       69.24       79.06      7.78 o 
  -3   5  10       89.98       72.87      4.90 o 
  -2   5  10       70.42       63.74      4.99 o 
   0  -7  11      117.60      107.80      6.87 o 
   1  -7  11      169.16      148.70     13.91 o 
   2  -7  11       74.08       79.41      9.47 o 
   3  -7  11        0.96       -0.40      2.44 o 
  -2  -6  11       73.19       66.50      5.58 o 
  -1  -6  11      216.02      202.14     10.98 o 
   0  -6  11      107.99      113.96      6.70 o 
   1  -6  11        2.40        4.29      2.67 o 
   2  -6  11      110.01       93.12     10.37 o 
   3  -6  11      206.04      196.96     18.39 o 
   4  -6  11      132.56      124.60      7.62 o 
  -3  -5  11      144.61      146.06     12.84 o 
  -2  -5  11       37.19       43.18      4.23 o 
  -1  -5  11        3.81        4.03      2.47 o 
   0  -5  11      217.06      206.33     10.17 o 
   1  -5  11      591.28      503.34     28.14 o 
   2  -5  11      248.16      249.65     10.77 o 
   3  -5  11       23.32       33.37      3.03 o 
   4  -5  11       21.94       19.62      2.60 o 
  -4  -4  11       14.43       21.62      4.14 o 
  -3  -4  11        7.39        9.05      2.28 o 
  -2  -4  11      273.12      262.34     12.60 o 
  -1  -4  11      526.43      503.55     21.13 o 
   0  -4  11      453.34      427.79     17.46 o 
   1  -4  11       10.37       17.35      3.27 o 
   2  -4  11      219.31      203.44      7.32 o 
   3  -4  11      139.79      140.57      5.60 o 
   4  -4  11      176.55      190.29     11.14 o 
  -4  -3  11      174.78      197.76     13.38 o 
  -3  -3  11      321.29      322.04     16.03 o 
  -2  -3  11      385.34      383.23     18.07 o 
  -1  -3  11        6.59       13.29      4.26 o 
   0  -3  11      190.32      186.32      8.57 o 
   1  -3  11      673.10      681.06     20.45 o 
   2  -3  11      283.06      291.13      9.49 o 
   3  -3  11       38.11       44.08      2.95 o 
   4  -3  11        7.93       17.55      3.59 o 
  -5  -2  11      132.43      135.16      9.04 o 
  -4  -2  11      109.00      103.14      6.90 o 
  -3  -2  11        8.90       10.64      2.08 o 
  -2  -2  11      357.21      383.61     17.32 o 
  -1  -2  11      976.02     1062.02     43.46 o 
   0  -2  11      204.93      221.65     19.52 o 
   1  -2  11      161.06      172.76      9.09 o 
   2  -2  11        3.40        5.47      1.37 o 
   3  -2  11       77.30       78.23      5.56 o 
   4  -2  11      124.28      115.00      6.97 o 
  -5  -1  11        2.60        5.27      2.22 o 
  -4  -1  11      194.16      201.27     12.51 o 
  -3  -1  11      637.51      659.72     29.66 o 
  -2  -1  11      472.29      534.96     34.15 o 
  -1  -1  11        6.36        8.73      1.89 o 
   0  -1  11        0.87        3.91      1.07 o 
   1  -1  11      176.26      175.54      6.00 o 
   2  -1  11      408.03      411.41     20.51 o 
   3  -1  11      117.26      129.30     14.31 o 
   4  -1  11        8.19        9.18      2.19 o 
  -5   0  11      263.44      263.15     15.90 o 
  -4   0  11      223.77      233.67     12.25 o 
  -3   0  11       62.39       57.27      5.38 o 
  -2   0  11       98.56      113.80     11.29 o 
  -1   0  11      358.90      364.75     20.93 o 
   0   0  11      248.83      258.29      8.46 o 
   1   0  11      613.34      626.31     26.06 o 
   2   0  11        1.31        4.09      1.53 o 
   3   0  11       42.22       48.54      5.96 o 
  -5   1  11       23.36       20.89      2.96 o 
  -4   1  11      174.79      179.03     14.08 o 
  -3   1  11      176.57      199.07     10.18 o 
  -2   1  11      583.31      583.20     73.68 o 
  -1   1  11      310.58      287.76      8.89 o 
   0   1  11        8.84       10.35      1.80 o 
   1   1  11       61.74       63.79      4.30 o 
   2   1  11      270.90      288.16     21.64 o 
   3   1  11       30.47       34.71      4.17 o 
  -5   2  11      173.54      186.06     12.69 o 
  -4   2  11      281.66      294.92     14.78 o 
  -3   2  11      141.88      138.18     17.45 o 
  -2   2  11        3.92        2.75      0.96 o 
  -1   2  11      232.93      224.69     10.21 o 
   0   2  11      256.22      275.68     13.55 o 
   1   2  11      142.69      162.00     10.48 o 
   2   2  11        9.01       11.48      2.68 o 
  -4   3  11       13.65       17.23      2.52 o 
  -3   3  11      116.79      118.59      9.92 o 
  -2   3  11      339.45      302.52     21.06 o 
  -1   3  11      152.84      143.64      8.09 o 
   0   3  11        0.98        1.25      2.64 o 
   1   3  11       11.11       14.77      3.02 o 
  -3   4  11       67.31       64.26      6.73 o 
  -2   4  11        3.27        7.54      1.97 o 
  -1   4  11       41.15       38.22      3.87 o 
  -1  -6  12      123.94      115.65      7.83 o 
   0  -6  12      213.90      197.98     11.09 o 
   1  -6  12      165.50      155.54      8.13 o 
   2  -6  12       13.56       12.91      4.09 o 
   3  -6  12       44.79       44.52      7.43 o 
  -2  -5  12      243.72      237.68     13.53 o 
  -1  -5  12      108.28      108.33      7.70 o 
   0  -5  12       10.93       10.32      1.97 o 
   1  -5  12      108.33       90.90      5.59 o 
   2  -5  12      310.06      315.09     14.84 o 
   3  -5  12      189.42      197.76     17.80 o 
  -3  -4  12       87.05       82.74      6.73 o 
  -2  -4  12        2.73        4.46      2.49 o 
  -1  -4  12      271.85      265.19     12.62 o 
   0  -4  12      470.17      496.68     22.00 o 
   1  -4  12      372.31      386.04     16.95 o 
   2  -4  12      106.14      110.43      6.20 o 
   3  -4  12       19.71       17.94      2.55 o 
   4  -4  12       86.11       93.22     10.17 o 
  -4  -3  12        0.02        0.40      1.42 o 
  -3  -3  12      186.80      204.85     15.03 o 
  -2  -3  12      450.11      468.83     21.13 o 
  -1  -3  12      485.30      544.30     36.02 o 
   0  -3  12       43.86       49.18      3.77 o 
   1  -3  12       44.37       44.12      3.76 o 
   2  -3  12      312.43      315.22     11.45 o 
   3  -3  12      341.07      334.31     12.95 o 
   4  -3  12       23.67       25.22      4.84 o 
  -4  -2  12      189.29      194.19     11.46 o 
  -3  -2  12      327.77      338.16     41.97 o 
  -2  -2  12        6.63        7.70      1.94 o 
  -1  -2  12       77.31       84.10      5.91 o 
   0  -2  12      773.93      792.96     32.44 o 
   1  -2  12      460.92      469.39     15.23 o 
   2  -2  12      148.89      159.13      6.84 o 
   3  -2  12        7.50        7.14      1.84 o 
  -4  -1  12        0.80        2.68      1.58 o 
  -3  -1  12      147.57      154.27      8.87 o 
  -2  -1  12      451.00      508.27     42.65 o 
  -1  -1  12      654.92      707.32     29.99 o 
   0  -1  12      249.75      245.20     11.07 o 
   1  -1  12      122.13      117.70      4.75 o 
   2  -1  12      115.20      124.67      7.13 o 
   3  -1  12      109.79      104.97      9.35 o 
  -5   0  12      104.27      112.40      7.96 o 
  -4   0  12      214.53      218.78     12.29 o 
  -3   0  12      390.27      401.70     19.39 o 
  -2   0  12      114.90      120.95      7.48 o 
  -1   0  12       36.93       44.31      3.39 o 
   0   0  12      504.06      510.34     20.92 o 
   1   0  12      181.03      182.89      9.24 o 
   2   0  12       25.14       28.82      3.14 o 
   3   0  12        7.70        5.89      1.97 o 
  -4   1  12       36.55       36.88      3.81 o 
  -3   1  12       44.62       45.32      4.12 o 
  -2   1  12      288.51      300.87     13.79 o 
  -1   1  12      371.20      367.65     24.18 o 
   0   1  12       85.52       87.19      5.33 o 
   1   1  12       18.36       27.56      5.56 o 
   2   1  12        0.16        5.54      6.28 o 
  -4   2  12      133.16      132.31      8.48 o 
  -3   2  12      370.79      371.37     39.81 o 
  -2   2  12       28.27       34.25      4.64 o 
  -1   2  12        0.06        1.17      1.27 o 
   0   2  12       37.95       41.49      3.95 o 
   1   2  12       49.25       50.28      5.19 o 
  -3   3  12        0.49       -1.00      1.25 o 
  -2   3  12       71.13       66.05      7.13 o 
  -1   3  12       50.63       46.51      5.98 o 
   0  -6  13       70.83       65.12     12.56 o 
   1  -6  13      134.26      112.06     11.42 o 
  -1  -5  13      191.81      179.82     10.45 o 
   0  -5  13      208.80      207.28     11.33 o 
   1  -5  13       15.81       14.73      2.38 o 
   2  -5  13       20.67       18.49      4.34 o 
  -2  -4  13      150.65      159.21     10.25 o 
  -1  -4  13       23.44       29.33      3.41 o 
   0  -4  13       96.42       93.86      6.29 o 
   1  -4  13      230.76      223.54     11.21 o 
   2  -4  13      215.50      198.28     13.11 o 
  -3  -3  13        8.88       13.48      2.67 o 
  -2  -3  13       88.47       97.55      6.77 o 
  -1  -3  13      302.42      324.20     21.91 o 
   0  -3  13      463.88      482.49     22.05 o 
   1  -3  13       76.88       89.73      5.53 o 
   2  -3  13        5.85        5.11      1.62 o 
  -3  -2  13      258.01      246.54     14.18 o 
  -2  -2  13      317.76      375.55     31.98 o 
  -1  -2  13       71.36       81.21      9.85 o 
   0  -2  13       12.24       14.90      5.36 o 
   1  -2  13      238.39      225.24     10.65 o 
   2  -2  13      179.60      169.19     12.46 o 
   3  -2  13       69.92       68.49      6.73 o 
  -4  -1  13      130.63      132.84     10.74 o 
  -3  -1  13       10.49        9.50      1.93 o 
  -2  -1  13       22.98       30.37      4.46 o 
  -1  -1  13      404.62      446.38     20.72 o 
   0  -1  13      269.28      232.17     20.21 o 
   1  -1  13      206.45      204.74     15.45 o 
   2  -1  13        1.08       -0.11      1.07 o 
  -4   0  13       39.55       42.15      4.45 o 
  -3   0  13      298.14      312.93     16.62 o 
  -2   0  13      343.10      381.82     35.44 o 
  -1   0  13      105.83       96.80      5.75 o 
   0   0  13        0.32        1.15      1.89 o 
   1   0  13       33.16       30.46      4.69 o 
   2   0  13      208.18      193.25     11.44 o 
  -3   1  13       39.13       42.72      4.05 o 
  -2   1  13        3.37        1.84      1.94 o 
  -1   1  13      116.70      119.59     10.27 o 
   0   1  13      169.28      158.87     13.01 o 
   1   1  13      153.42      119.59      9.62 o 
  -3   2  13      119.72      106.68      9.97 o 
  -2   2  13      170.58      170.14     13.71 o 
  -1   2  13       96.96       95.66      9.32 o 
  -1  -4  14      104.14      119.55      8.05 o 
   0  -4  14       11.26       13.28      2.74 o 
   1  -4  14        9.67        9.06      2.09 o 
  -2  -3  14       11.61       10.62      3.66 o 
  -1  -3  14       42.73       45.78      4.42 o 
   0  -3  14      174.28      167.79      9.55 o 
   1  -3  14      210.79      218.86     11.99 o 
   2  -3  14       54.34       58.82      6.18 o 
  -2  -2  14      376.34      417.86     24.75 o 
  -1  -2  14      229.31      253.49     14.93 o 
   0  -2  14       55.76       57.98      4.35 o 
   1  -2  14        0.06       -0.45      1.60 o 
  -3  -1  14      259.21      272.63     37.71 o 
  -2  -1  14       59.37       62.18      7.68 o 
  -1  -1  14       17.15       23.18      4.09 o 
   0  -1  14      129.61      122.93     10.22 o 
   1  -1  14      125.53      119.54     10.57 o 
  -2   0  14      209.93      227.32     18.15 o 
  -1   0  14      163.20      150.00     12.21 o 
   0   0  14      109.77      113.56     10.47 o 
                                                 
